# Supplementary material for: Re-examining prophylactic cranial irradiation in small cell lung cancer: a systematic review and meta-analysis
Source: eClinicalMedicine. 2024 Jan 3;67:102396. doi: 10.1016/j.eclinm.2023.102396 (PMC10796984; doi:10.1016/j.eclinm.2023.102396)
Supplement: Appendix 2 [file mmc2.xlsx]

## Sheet: Table of contents
Table of contents
Table S2. Study characteristics
Table S3. Summary of overall survival
Table S6. Summary of incidence of brain metastases and time to brain metastases
Table S8. Summary of progression free survival
Table S10. Summary of disease free survival
Table S12. Summary of neurocognitive decline and adverse events

## Sheet: Table S2
Title	Author	Year	Author, year	Country	Number of centers	Trial name	Publication type	Language of full text	Does this study investigate PCI as its primary aim?	Notes	Matching variables for PSM (if applicable)	Aim	Study design	Study design	Start date	End date	Study funding sources	Possible conflicts of interest for study authors	Use of baseline imaging	image_staging	image_restage_pci	image_restage_nopci	Radiographic evidence that IMD was not present after initial therapy/prior to PCI	Notes on baseline imaging	FU duration	FU duration	FU imaging	Inclusion criteria	PCI eligibility criteria	Exclusion criteria	Number total	Number PCI	Number no PCI	Numer of patients (PCI)	Number of patients (no PCI)	Age total	Age PCI	Age no PCI	Median age (total)	Sex total	Sex PCI	Sex no PCI	sclc_stage	Disease extent total	Disease extent PCI	Disease extent no PCI	PS total	PS PCI	PS no PCI
What is the effect of tumor diameter, lymph node metastases, and SUVmax value on prognosis in limited-stage small cell lung cancer?	Cimen et al.	2022	Cimen et al., 2022	Turkey	Single	NA	Full text	English	No		NA	investigate the link between survival and prognostic factors such as tumor size, LN metastasis, and metabolic activity detected on PET-CT in patients with LS-SCLC	RCS	Retrospective cohort study	Jan 2015	Dec 2019	none	none	NR	NR	NR	NR	NR	NR	median 29 months (range 5-29)	29	NR	LD, age ≥18 years	NR	NR	77	NR	NR	NR	NR	≤60 years: 38, age >60 years: 39	NR	NR	NR	67/10	NR	NR	NR	NR	NR	NR	NR	NR	NR
Prophylactic Cranial Irradiation (PCI) vs. Active Surveillance in Patients with Limited-Stage Small Cell Lung Cancer: A Retrospective, Multicenter study.	Chen et al.	2022	Chen et al., 2022	China	Multiple	NA	Abstract	English	Yes		"baseline characteristics"	compare the contemporary survival outcomes of PCI versus active surveillance in patients with LS-SCLC	RCS	Retrospective cohort study	June 2009	June 2019	NR	NR	NR	NR	NR	NR	NR	NR	median 64.5 months (range 2-190)	NR	"active surveillance"	LD, good response to first-line chemotherapy	NR	NR	2068	440	628	440	628	NR	NR	NR	NR	NR	NR	NR	LD	LD	LD	LD	NR	NR	NR
Efficacy of Prophylactic Cranial Irradiation According to the Risk of Extracranial Recurrence in Limited-Stage Small Cell Lung Cancer	Lee et al., 2023	2023	Lee et al., 2023	South Korea	Multiple	NA	Full text	English	Yes		NA	evaluate the effectiveness of PCI for early and late brain metastasis in LS-SCLC and to stratify the clinical outcomes of PCI according to the risk of ECR	RCS	Retrospective cohort study	Jan 2004	Dec 2017	NR	none	MRI	Y	N	N	No	NR	median 30.7 months	30.7	no brain MRI or PET unless reccurrent disease or neurologic symptoms were suspected	LD, staging brain MRI and PET, no BM at initial diagnosis	no PD on chest CT scan after CRT, clinicians could decide to omit PCI considering patient performance, disease status, and patient reluctance	PD according to RECIST after definitive treatment, SBRT for the primary tumor	271	211	60	211	60	NR	median 65 (range 39-70)	median 70 (range 44-93)	NR	226/45	175/36	51/90	LD	LD	LD	LD	ECOG 0-1: 252, ECOG 2-3: 19	ECOG 0-1: 199, ECOG 2-3: 12	ECOG 0-1: 53, ECOG 2-3: 7
Prognostic factors for survival in extensive-stage small cell lung cancer: An Italian real-world retrospective analysis of 244 patients treated over the last decade	Longo et al.	2022	Longo et al., 2022	Italy	Single	NA	Full text	English	No		NA	investigate prognostic factors for SCLC	RCS	Retrospective cohort study	2010	2020	Ministero dell'Istruzione, dell'Università e della Ricerca; AstraZeneca	none	MRI	Y	N	N	No	NR	NR	NR	NR	ED, complete medical records	NR	NR	244	12	232	12	232	mean 60 (range 40-87)	NR	NR	NR	192/52	NR	NR	ED	ED	ED	ED	ECOG 0: 44, ECOG 1: 142, ECOG 2: 58	NR	NR
Prophylactic cranial irradiation in extensive disease small cell lung cancer	Ziegler et al.	2022	Ziegler et al., 2022	Germany	Single	NA	Abstract	English	Yes		NA	evaluate influence of PCI on OS	RCS	Retrospective cohort study	2007	2017	NR	NR	NR	NR	NR	NR	NR	NR	NR	NR	NR	ED, RT of at least one site that was not the brain	NR	NR	89	63	23	63	23	mean 63.5 years	NR	NR	NR	NR	NR	NR	NR	NR	NR	NR	NR	NR	NR
The Role of Adjuvant Therapy Following Surgical Resection of Small Cell Lung Cancer: A Multi-Center Study	Park et al.	2023	Park et al., 2023	South Korea	Multiple	NA	Full text	English	No		NA	evaluate the long-term survival in patients who underwent surgical resection for SCLC and to identify the benefit of adjuvant therapy following surgery	RCS	Retrospective cohort study	2000	2017	NR	NR	MRI	NR	NR	NR	NR	NR	median 31.08 months (IQR 13.79-64.52)	31.08	NR	curative intent surgical resection	NR	incomplete resection, neoadjuvant treatment	213	23	190	23	190	mean 65.29	NR	NR	NR	184/29	NR	NR	Mixed	NR	NR	NR	NR	NR	NR
Prophylactic Cranial Irradiation in Patients with Limited-Stage Small-Cell Lung Cancer without Brain Metastases: A Retrospective Cohort Study.	Zhang et al.	2022	Zhang et al., 2022	China	Single	NA	Abstract	English	Yes		NA	evaluate role of PCI in LD SCLC	RCS	Retrospective cohort study	2006	2014	NR	NR	MRI	NR	NR	Y	Yes	NR	median 76.0 months (95% CI 71.2-80.8)	76	NR	LD, definitive CRT	NR	NR	177	79	98	79	98	NR	NR	NR	NR	NR	NR	NR	LD	LD	LD	LD	NR	NR	NR
Real-world predictors of survival in patients with extensive-stage small-cell lung cancer in Manitoba, Canada: a retrospective cohort study	Dawe et al.	2023	Dawe et al., 2023	Canada	Multiple	NA	Full text	English	No		NA	examine the characteristics, treatment patterns, and clinical outcomes of patients receiving chemotherapy without immunotherapy for ED	RCS	Retrospective cohort study	Jan 2004	Dec 2013	AstraZeneca Canada	IS and MS are employees and shareholders of AstraZeneca. DM was an employee of AstraZeneca at the time of this study. DD reports advisory board attendance for Merck Canada, Novartis, Jazz Pharmaceuticals, Pfizer, and AstraZeneca, honoraria for education content from Boehringer-Ingelheim and Bristol Myers Squibb, grants from Canadian Institutes of Health Research, CancerCare Manitoba Foundation, a…	NR	NR	NR	NR	NR	NR	NR	NR	NR	ED, age >18 years, received cytotoxic chemotherapy	NR	NR	537	64	473	64	473	median 66 years (range 38-87)	NR	NR	66	266/271	NR	NR	ED	ED	ED	ED	ECOG 0-2: 447, ECOG >2: 90	NR	NR
Usefulness of pro-gastrin-releasing peptide as a predictor of the incidence of brain metastasis and effect of prophylactic cranial irradiation in patients with limited-stage small-cell lung cancer	Ueki et al.	2022	Ueki et al., 2022	Japan	Single	NA	Full text	English	Yes		NA	investigate the risk factors for BM in patients eligible for PCI to provide a reference for patients who would benefit from PC	RCS	Retrospective cohort study	2004	2017	This research was partly supported by the Japan Agency for Medical Research and Development (AMED) under Grant Number JP20ck0106581.	Dr Yoshida reported receiving honoraria for lectures or presentations from Chugai Pharmaceutical Co., Ltd., Taiho Pharmaceutical Co., Ltd., AstraZeneca K.K., and Boehringer Ingelheim Co., Ltd. outside the submitted work.	MRI	Y	Y	N	No	all patients in the PCI group received brain imaging prior to undergoing PCI *72.7% MRI), 667% in the non-PCI group did not undergo brain imaging after completino of TRT	NR	NR	NR	ECOG 0-2, receipt of TRT with curative intent, use of concurrent or sequential chemotherapy, CR or near CR to TRT	NR	loss to follow-up within 6 months of TRT completion	62	38	24	38	24	NR	median 72 years (IQR 69-75)	median 65.5 years (IQR 59-69)	NR	43/19	2023-06-18	25/13	LD	LD	LD	LD	ECOG 0: 27, ECOG 1-2: 35	ECOG 0: 9, ECOG 1-2: 15	ECOG 0: 18, ECOG 1-2: 20
Predictors of short-, medium-, and long-term survival with limited stage small cell lung cancer in the real-world.	Dawe et al.	2022	Dawe et al., 2022	Canada	Multiple	NA	Abstract	English	No		NA	examine factors associated with real-world long-term survival in LS-SCLC	RCS	Retrospective cohort study	2004	2017	NR	NR	NR	NR	NR	NR	NR	NR	NR	NR	NR	LD, age >18 years, receipt of chemotherapy	NR	NR	304	NR	NR	NR	NR	NR	NR	NR	NR	NR	NR	NR	LD	LD	LD	LD	NR	NR	NR
The Impact of PCI on the Prognosis of Limited-stage SCLC Patients in the Era of MRI Surveillance.	Hu et al.	2022	Hu et al., 2022	China	NR	NA	Abstract	English	Yes		NA	evaluate the impact of PCI on the prognosis of patients with LD SCLC in the era of MRI surveillance	RCS	Retrospective cohort study	Jun 2002	Jan 2017	NR	NR	MRI	NR	NR	Mixed	No	85.6% of patients who did reveived PCI had MRI brain to rule out brain metastases, use of brain MRI in no PCI cohort was not reported	median 22.1 months	22.1	NR	LD, CR or PR after CRT	NR	NR	309	192	81	104	29	NR	NR	NR	NR	NR	NR	NR	LD	LD	LD	LD	NR	NR	NR
The Impact of PCI on the Prognosis of Limited-stage SCLC Patients in the Era of MRI Surveillance.	Hu et al.	2022	Hu et al., 2022	China							NA								MRI	NR	NR	Mixed	No	90.9% of patients who did reveived PCI had MRI brain to rule out brain metastases, use of brain MRI in no PCI cohort was not reported	median 18.9 months	18.9	NR							88	52				NR				LD
Prognostic Factors in Limited-Stage Small Cell Lung Cancer (LSCLC) : Secondary Analysis of CALGB 30610 (Alliance)/RTOG 0538	Farris et al.	2023	Farris et al., 2023	United States	NR	NA	Abstract	English	No		NA	secondary analysis of data collected in a prospective trial to provide for better understanding treatment outcomes and impact future trial design	PCS	Prospective cohort	NR	NR	NR	NR	NR	NR	NR	NR	NR	NR	median 4.7 years	56.4	NR	secondary analysis of patients included in CALGB			731	NR	NR	NR	NR	NR	NR	NR	NR	NR	NR	NR	LD	LD	LD	LD	NR	NR	NR
A study of the prognosis of patients with limited-stage small cell lung cancer who did or did not receive prophylactic cranial irradiation after effective chemoradiotherapy	Wu et al.	2023	Wu et al., 2023	China	Single	NA	Full text	English	Yes		age, sex, KPS, AJCC stage, curative effect		RCS	Retrospective cohort study	NR	NR	This study was funded by the National Natural Science Foundation of China (grant numbers 81402540 and 81672972), the National Health Commission scientific research funds—Zhejiang province major science and technology project on medicine (grant number WKJ-ZJ-1701), and Zhejiang Science and Technology Plan on Medicine and Health (grant number 2019KY046, 2022KY618, 2023KY610) and Zhejiang Key Resear…	none	MRI	NR	Yes	NR	No	patients in the no PCI group included those who developed BM	median 18.4 months (range 0.7-76.6)	NR	NR	LD, CR or PR after CRT	CR or PR after CRT	mixed SCLC, surgical treatment (except biopsy), history of oher malignnt tumors, lost to follow-up after treatment	128	64	64	64	64		median 64 years (range 43-81)	median 62 years (range 48-82)	NR	82/14	41/7	41/7	LD	LD	LD	LD	NR	median KPS 90 (range 80-100)	median KPS (range 80-100)
Extensive-stage small cell lung cancer: Is prophylactic cranial irradiation necessary in the era of immunotherapy with MRI surveillance?	Yao et al.	2023	Yao et al., 2023	China	Multiple	NA	Full text	English	Yes		NA	analyze the efficacy of PCI for the treatment of ES-SCLC under active brain MRI surveillance	RCS	Retrospective cohort study	NR	NR	NR	none	MRI	Yes	Yes	Yes	Yes	NR	median 16.05 (IQR 10.08-20.89)	NR	NR	age ≥18 years, ED, brain MRI at diagnosis and after first-line chemoimmunotherapy to rule out BM, ECOG 0-2		second malignancy, <4 cheomtherapy cycles, first-line immunotherapy with agents other than atezolizumab or durvalumab, disease progression during chemoimmunotherapy, inadequate follow-up date	66	17	49	17	49	median 64 years (IQR 58-73)	median 68 year (range 58-81)	median 62 years (range 34-82)		50/11	12/5	38/11	ED	ED	ED	ED	ECOG 0-1: 57, ECOG 2: 11	ECOG 0-1: 16, ECOG 2: 1	ECOG 0-1: 41, ECOG 2: 8
Outcomes and Prognostic Factors of Extensive Stage Small Cell Lung Cancer: A Retrospective Study	Veena	2023	Veena et al., 2023	India	Single	MA	Full text	English	No		NA	find out the clinical outcome of patients with ES SCLC and the prognostic factors affecting their survival	RCS	Retrospective cohort study	Jan 1, 2010	Sep 30, 2019	none	none	NR	NR	NR	NR	NR	NR	NR	NR	NR	ED	NR	NR	283	68	215	68	215	median 62 years (range 40-94)	NR	NR	62	276/7	NR	NR	ED	ED	ED	ED	ECOG 0-1: 120, ECOG ≥2: 163	NR	NR
Long-time second-hand smoking as an independent prognostic factor in female patients with small cell lung cancer: A Chinese cohort study using propensity score matching	Yuqiong et al., 2021	2021	Yuqiong et al., 2021	China	Single	NA	Abstract	English	No	*no plots; PSM (factors for PSM NR)	NA	explore clinical characteristics as well as effects of smoking and long-term second-hand smoke on females with SCLC	RCS	Retrospective cohort study	2014	2018	none	none	NR	NR	NR	NR	NR	NR	NR	NR	NR	female	NR	NR	323	NR	NR	NR	NR	NR	NR	NR	NR	all female	all female	all female	NR	NR	NR	NR	NR	NR	NR
Pathological stage N1 limited-stage small-cell lung cancer patients can benefit from surgical resection	Yu et al., 2022	2022	Yu et al., 2022	China	Single	NA	Abstract	English	No	*no plots	NA	analyze survival of LD SCLC patients with proximal lobe (n1) lymph node metastases after surgery and appropriate post-operative adjuvant therapy	RCS	Retrospective cohort study	Jun 2007	Jun 2016	This work was supported by the Science and Technology Innovation Pro- gram of Shanghai [20Y11913800] and Nurture projects for basic research of Shanghai Chest Hospital [2020YNJCM04].	none	NR	NR	NR	NR	NR	NR	NR	NR	NR	NR	NR	NR	68	NR	NR	NR	NR	NR	NR	NR	NR	NR	NR	NR	NR	NR	NR	NR	NR	NR	NR
One Cycle of Concurrent Chemotherapy vs. Two Cycles of Concurrent Chemotherapy With Radiation Therapy in Patients With Limited-Stage Small Cell Lung Cancer	Yu et al., 2021	2021	Yu et al., 2022	China	Single	NA	Full text	English	No	*no plots; performed PSM for number of chemotherapy cycles, but only pre-PSM results reported for PCI outcomes	number of chemotherapy cycles	investigate the impact of the number of cycles of concurrent chemotherapy on LD-SCLC patients who received radical RT	RCS	Retrospective cohort study	May 2008	Dec 2020	NR	none	NR	NR	NR	NR	NR	NR	median 22.4 months	22.4	MRI q3mo	LD, receipt of concurrent CRT for radical purpose	physicians recommendation and patient preference	received only chemotherapy, surgery, only palliative RT (total dose <50 Gy)	206	108	98	108	98	<65 years: 154, ≥65 years: 52	NR	NR	NR	155/51	NR	NR	LD	LD	LD	LD	KPS ≥80: 73, KPS <80: 25	NR	NR
Role of Consolidative Thoracic Radiotherapy for Extensive-stage Small Cell Lung Cancer: Trod Thoracic Oncology Study Group 08-006 Multi-institutional Study	Yavaş et al., 2022	2022	Yavaş et al., 2022	Turkey	Multiple	Trod Thoracic Oncology Study Group 08-006 Multi-institutional Study	Full text	English	No	fig 1 (OS)	NA	analyze the role of consolidative TRT for ED SCLC patients	RCS	Retrospective cohort study	May 2001	2020-04-01	none	none	NR	NR	NR	NR	NR	NR	NR	NR	if clinically indicated	ED, treatment with consolidative TRT	physician recommendation and department policies (PCI eligibility NR)	NR	151	102	49	102	49	median 61 years (range 36-83)	NR	NR	61	129/22	NR	NR	ED	ED	ED	ED	ECOG 0: 33, ECOG 1: 82, ECOG 2: 32, ECOG 3: 4	NR	NR
Limited-stage small cell lung cancer: Outcomes associated with prophylactic cranial irradiation over a 20-year period at the Princess Margaret Cancer Center	Yan et al., 2021	2021	Yan et al., 2021	Canada	Single	NA	Abstract	English	Yes	HR given	NA	explore outcomes of PCI in LD SCLC patients	RCS	Retrospective cohort study	1997	2018	none	none	CT or MRI	Mixed	Mixed	Mixed	No	pre-treatment brain imaging overall cohort: CT (n= 75 [PCI: 52, no PCI: 22]), MRI (n=174 [PCI: 124, no PCI: 50]), none (n=18, [PCI: 8, no PCI: 9]), NR (n=12, all PCI); pre-treatment brain imaging historic cohort: CT (n=56), MRI: (n=58), none (n=14), NR (n=11); pre-treatment brain imaging contemporary cohort: CT (n=19), MRI (n=116), none (n=3), NR (n=1)	median 22.3 months (IQR 13.8-49.9)	22.3	varied across the years and at the discretion of the treating physician, imaging modality varied	LD	PCI offered to all patients deemed to have a good thoracic response (CR or PR) to CRT, shared decision making if baseline cognitive comorbidities or decreased PS	SD/PD after CRT, completed <4 cycles of chemotherapy, receipt of <40 Gy of TRT, only received one treatment modality	278 (NR: 1)	196 (historic: 92, contemporary: 104)	81 (historic: 47, contemporary: 34)	196	81	median 65.6 years (range 38.7-90.6); historic: median 64.7 years (range 38.7-88.0); contemporary: 66.6 years (range 40.8-90.6)	median 64.3 years (range 38.7-85.0)	median 59.7 years (range 44.9-90.6)	65.6	160/118	NR	NR	LD	LD	LD	LD	overall cohort: ECOG 0/1: 235, ECOG 2/3: 37, NR: 5; historic cohort: ECOG 0/1: 125, ECOG 2/3: 9, NR: 5; contemporary cohort: ECOG 0/1: 110, ECOG 2/3: 29, NR: 0	ECOG 0/1: 165, ECOG 2/3: 27, NR 4	ECOG 0/1: 69, ECOG 2/3: 11, NR: 1
Limited Stage Small Cell Lung Cancer Patients With Complete Response After Thoracic Chemoradiotherapy Still Benefit From Prophylactic Cranial Irradiation in the MRI Era	Xingwen et al., 2021	2021	Xingwen et al., 2021	China	Single	NA	Abstract	English	Yes	*no plots; duplicate?	NA	explore the value of PCI for LD SCLC in the era of MRI	RCS	Retrospective cohort study	2007	2018	NR	none	MRI	NR	NR	NR	NR	used to confirm absence of IMD, timing of imaging NR	NR	NR	NR	LD, no IMD confirmed by MRI (no info on timing), CR/PR after initial CRT	NR	NR	121	86	35	86	35	median 59 years	NR	NR	59	96/25	NR	NR	LD	LD	LD	LD	NR	NR	NR
Construction of a nomogram model for predicting 2-year survival rate of small cell lung cancer based on more comprehensive variables	L J Wei et al., 2022	2022	L J Wei et al., 2022	China	Single	NA	Full text	Chinese	No	likely a duplicate (Q Hou et al.)	NA	constructing a prognostic nomogram for SCLC	RCS	Retrospective cohort study	January 2015	Dec 2018	NR	NR	NR	NR	NR	NR	NR	NR	NR	NR	NR	NR	NR	NR	722	NR	NR	NR	NR	mean 61±9 years (range 23-82)	NR	NR	NR	592/130	NR	NR	NR	NR	NR	NR	NR	NR	NR
Clinical Analysis of 89 Female Patients With Small Cell Lung Cancer	Teng et al., 2021	2021	Teng et al., 2021	China	Single	NA	Abstract	English	No	*no plots	NA	summarize clinicopathological characteristics, management, and prognosis of SCLC in females	RCS	Retrospective cohort study	May 2015	2020-04-01	NR	NR	NR	NR	NR	NR	NR	NR	NR	NR	NR	female	NR	NR	89	NR	NR	NR	NR	NR	NR	NR	NR	NR	NR	NR	Mixed	LD: 42, ED: 47	NR	NR	NR	NR	NR
Development of a nomogram for predicting brain metastasis of small cell lung cancer	Sun et al.	2021	Sun et al., 2021	China	Single	NA	Abstract	English	No	*no plots; could be a duplicate of one of the other new ones	NA	develop and validate a widely accepted nomogram based on clinical and laboratory data to predict IMD	RCS	Retrospective cohort study	January 2012	2019-12-01	NR	NR	NR	NR	NR	NR	NR	NR	NR	NR	NR	no IMD at primary cancer diagnosis	NR	NR	332	NR	NR	NR	NR	NR	NR	NR	NR	NR	NR	NR	NR	NR	NR	NR	NR	NR	NR
Role of radiation in extensive stage small cell lung cancer: a National Cancer Database registry analysis	Sheikh et al.	2021	Sheikh et al., 2021	United States	Multiple	NA	Full text	English	Yes	*HR given, 2% had mixed SCLC histology, but still included bc very small proportion relative to the overall sample size; PCI arm is taken as what's labeled "brain RT", no PCI arm is "no RT" + "Chest/lung RT"	NA	analyze incidence, pattern of care, and survival outcome of ED SCLC patients	RCS	Retrospective cohort study	2004	2014	none	none	NR	NR	NR	NR	NR	NR	median 9 months (range 2-70 months)	9	NR	ED, no IMD at primary cancer diagnosis	NR	treatment in 2014, death within 30 days of the time of diagnosis, lack of treatment with multiagent chemotherapy, palliative RT, missing information regarding chemotherapy/RT, missing information for survival analysis	21019, PSM 4744	2217, PSM 1674	18802, PSM 3070	2217	18802	median 68 years (range 19-90)	≤50 years: 155, 50-70 years: 1423, ≥70 years: 639	≤50 years: 1061, 50-70 years: 11162, ≥70 years: 6569	68	10489/10530	1035/1182	9464/9338	ED	ED	ED	ED	NR	NR	NR
Role of radiation in extensive stage small cell lung cancer: a National Cancer Database registry analysis	Sheikh et al.	2022	Sheikh et al., 2022	United States	Multiple	NA		English	Yes					Retrospective cohort study					NR	NR	NR	NR	NR											1674	3070				NR				ED
Benefits of Prophylactic Cranial Irradiation in the MRI Era for Patients With Limited Stage Small Cell Lung Cancer	Qi et al.	2022	Qi et al., 2022	China	Single	NA	Full text	English	Yes	fig 1a (OS PSM), fig 1b (PFS PSM), fig 2 (cumulative incidence for IMD mets); PSM for clinical stage (I/II vs III), receipt of sequential CRT, PR/SD - only outcomes for PSM reported	clinical stage (I/II vs III), receipt of sequential CRT, response (CR vs PR/SD)	investigate the value of PCI for LD SCLC patients in the era of brain MRI	RCS	Retrospective cohort study	January 2012	2018-01-01	NR	NR	MRI	Y	Y	Y	Yes	at initial staging and after CRT to assess treatment response	median 25 months (range 4-102), patients with incomplete follow-up were excluded	25	MRI every 3 months for 2 years, every 6 months for 3 years, and annually after 4 years	LD, CR/PR/SD, brain MRI performed at primary cancer diagnosis and after CRT	thoracic response (CR, PR, SD) within 1 month of concurrent/sequential CRT	other malignancy, ‚â§ 2 chemotherapy cycles, PD during CRT, incomplete FU	150	75	75	75	75	<65 years: 127, ≥65 years: 23	<65 years: 63, ≥65 years: 12	<65: 64, ≥65 years: 11	NR	112/38	53/22	59/16	LD	LD	LD	LD	KPS ≥80: 145, KPS <80: 5	KPS ≥80: 72, KPS <80: 3	KPS ≥80: 73, KPS <80: 2
Durvalumab with chemoradiotherapy for limited-stage small-cell lung cancer	Park et al.	2022	Park et al., 2022	South Korea	Single	NCT03585998	Full text	English	No	*HR givenl main trial is phase II prospective cohort study, role of PCI only evaluated in patients who did not progress after CCRT (n=43); intervention was HA-PCI, control was no CPI	NA	investigate the efficacy and safety of druvalumab in concurrent and consolidation therapy with CCRT for LD SCLC	PCS	Prospective cohort study	July 2018	2020-01-01	This work was supported by AstraZeneca byproviding durvalumab and funds for this study. Thesource of funding had no role in the study design, datacollection, data analysis, data interpretation, or writingof the report.	none	MRI	Y	Y	Y	Yes	at initial staging and repeated 3-4 weeks after CCRT	median 26.6 months (95% CI 21.5-30.0)	26.6	brain MRI was performed every 6 months during the durvalumab consolidation therapy; after the consolidation therapybrain MRI was performed once per year	LD, no progression after CCRT	age <70 yrs, no evidence of PD on chest CT/brain MRI 3-4 weeks after complteion of CCRT	previous receipt of any antitumor treatment, autoimmune disease, inflammatory disorder, active infection including (e.g. TB, HepB, HepC)	43	22	21	22	21	NR	all age < 70 years	NR	NR	NR	NR	NR	LD	LD	LD	LD	NR	NR	NR
Prognostic factor analysis of patients with small cell lung cancer: Real-world data from 988 patients	Ma et al.	2021	Ma et al., 2021	China	Single	NA	Full text	English	No	fig 1b (OS LD)	NA	explore prognostic factors for SCLC patients in real-world clinical practice	RCS	Retrospective cohort study	August 2008	2018-12-31	NR	none	CT or MRI	NR	Y	NR	NR	used to confirm absence of IMD prior to PCI in the PCI cohort	median 10.0 months (IQR 7-19)	10	NR	receipt of ≥1 line of systemic chemotherapy, record of efficacy for measurable lesions	CR/PR following primary systemic therapy and CT/MRI confirmed absence of IMD	receipt of only surgery or RT	988	217	771	188	293	total: median 59 years (range 16-83), <65 years: 707, ≥65: 281; LD: median 58±10.3 years , <65: 360, ≥65: 121; ED: median 59±10.3 years, <65: 347, ≥65: 160	NR	NR	58	total 760/228, LD 126/355, ED 102/405	NR	NR	LD	LD: 481, ED: 507	LD: 188, ED: 29	LD: 293, ED: 478	overall cohort: ECOG 0/1: 887, ECOG 2/3: 101; LD: ECOG 0/1: 448, ECOG 2/3: 33; ED: ECOG 0/1: 439, ECOG 2/3: 68	NR	NR
Prognostic factor analysis of patients with small cell lung cancer: Real-world data from 988 patients	Ma et al.	2021	Ma et al., 2021	China	Single	NA		English	No					Retrospective cohort study					CT or MRI	NR	Y	NR	NR											29	478				59				ED
Survival impact of prophylactic cranial irradiation in small-cell lung cancer in the modern era of magnetic resonance imaging staging	Lim et al.	2022	Lim et al., 2022	South Korea	Multiple	NA	Full text	English	Yes	fig 2a (OS LD), fig 2b (OS ED)	NA	evaluate the efficacy of PCI for LD or ED SCLC patients without IMD at diagnosis according to MRI	RCS	Retrospective cohort study	January 2014	2014 Dec	None	none	MRI	Y	NR	NR	NR	at initial staging	NR	NR	NR	no IMD at primary cancer diagnosis confirmed by MRI	NR	lack of information on LD or ED staging and/or definitive treatment, supportive care only, IMD status NR, IMD at diagnosis	229, LD: 107, ED: 122	LD: 26, ED: 17	LD: 81, ED: 105	26	81	LD median 68 years (range 43-82), ED median 68 (range 32-1)	LD: median 60 (range 43-76); ED: median 64 years (range 51-74)	LD: median 63 (range 44-83); ED: median 69 years (range 32-01)	68	195/34	LD: 22/4, ED: 15/2	LD: 69/12, ED: 89/16	LD	LD: 107, ED: 122	LD: 26, ED: 17	LD: 81, ED: 105	overall cohort: ECOG 0/1: 158, ECOG ≥2: 31; LD: ECOG 0/1: 76, ECOG ≥2: 11; ED: ECOG 0/1: 82, ECOG ≥2: 20	LD: ECOG 0/1: 21, ECOG ≥2: 3	LD: ECOG 0/1: 55, ECOG ≥2: 8
Survival impact of prophylactic cranial irradiation in small-cell lung cancer in the modern era of magnetic resonance imaging staging	Lim et al.	2022	Lim et al., 2022	South Korea	Multiple	NA		English	Yes					Retrospective cohort study					MRI	Y	NR	NR	NR											17	105				68				ED
Prophylactic cranial irradiation confers favourable prognosis for patients with limited-stage small cell lung cancer in the era of MRI: A propensity score-matched analysis	J Li et al.	2021	J Li et al., 2021	China	Single	NA	Full text	English	Yes	*fig 4 (cumulative IMD incidence)PSM covariates: sex, age, smoking status, cT stage, cN stage, cycles of chemotherapy, receipt of CRT, early vs late TRT	sex, age, smoking status, cT stage, cN stage, cycles of chemotherapy, receipt of CRT, receipt of TRT	analyze the necessity for PCI for LD SCLC in the era of MRI	RCS	Retrospective cohort study	June 2013	2017-06-01	none	none	MRI	NR	Y	Y	Yes	after CRT	median 17.8 months (range 8.1-56.7)	17.8	brain MRI every 3 months during the first 2 years and every 6 months for the third year from the end of therapy until death	LD, CR/PR, no evidence of IMD confirmed by contrast-enhanced MRI after CRT, no other progression (e.g. liver, bone, lung, adrenal) after CRT	negative brain MRI after CRT, response of intrathoracic disease, no evidence of distant metastases; PCI was not delivered in some patients due to fear of damage to the brain	malignant pleural effusions, ED	190, PSM: 138	77, PSM 69	113, PSM 69	77	113	non-PSM <70 years: 174, ≥70 years: 16; PSM <70 years: 125, ≥70 years: 13	non-PSM <70 years: 72, ≥70 years: 5; PSM <70 years: 64, ≥70 years: 5	non-PSM <70 years: 102, ≥70 years: 11; PSM <70 years: 61, ≥70: 8	NR	non-PSM: 132/58; PSM: 101/37	non-PSM: 58/19, PSM: 50/19	non-PSM: 74/39, PSM: 51/18	LD	LD	LD	LD	NR	NR	NR
Prophylactic cranial irradiation confers favourable prognosis for patients with limited-stage small cell lung cancer in the era of MRI: A propensity score-matched analysis	J Li et al.	2021	J Li et al., 2021	China	Single	NA		English	Yes					Retrospective cohort study					MRI	NR	Y	Y	Yes											69	69								LD
Utility of Prophylactic Cranial Irradiation for Extensive-Stage Small-Cell Lung Cancer in the MRI Screening Era	Keller et al.	2021	Keller et al., 2021	United States	Multiple	NA	Full text	English	Yes	*full text to #2970?!; PSM for age, use of consolidative TRT, response to chemotherapy, sex, KPS, initial extent of disease, use of atelizumab; HR reported	age, use of consolidative TRT, response to chemotherapy, sex, KPS, initial extent of disease, use of atelizumab	explore the role of PCI in ED SCLC patients	RCS	Retrospective cohort study	2009	2020	NR	SB is director of Elsevier's ClinicalPagh and is consultant for Variant Medical Systems	MRI	Mixed	Mixed	Mixed	No	recommended prior to PCI; imaging at initial staging and near completion of chemotherapy (n=91), imaging at at initial staging only (n=58), imaging near completion of chemotherapy only (n=38)	median 8.8 months (IQR 5.4-17.4)	8.8	surveillance MRI was recommended	ED	institutional policy: response to chemotherapy	IMD at diagnosis	total: 187, PSM: 114	119, PSM: 57	68, PSM: 57	119	68	median 67.2 years (IQR 60.5-73.5), PSM median 66.2 years (IQR 58.2-73.7)	median 67.1 years (IQR 60.5-73.5), PSM median 65.3 years (IQR 59.1-72.1)	median 67.6 (IQR 59.6-75.8), PSM 66.8 (IQR 57.9-75.3)	67.2	non-PSM: 79/108, PSM: 49/65	non-PSM: 47/72, PSM: 25/32	non-PSM: 32/36, PSM: 24/33	ED	ED	ED	ED	overall cohort: KPS ≥70: 162, KPS <70: 25; PSM: KPS ≥70: 100, KPS <70: 14	overall cohort: KPS ≥70: 107, KPS <70: 12; PSM KPS ≥70: 51, KPS <70: 6	overall cohort: KPS ≥70: 55, KPS<70: 13; PSM: KPS ≥70: 49, KPS<70: 8
Utility of Prophylactic Cranial Irradiation for Extensive-Stage Small-Cell Lung Cancer in the MRI Screening Era	Keller et al.	2021	Keller et al., 2021	United States	Multiple	NA		English	Yes					Retrospective cohort study					MRI	Mixed	Mixed	Mixed	No											57	57				66.2				ED	ED	ED	ED
Characteristics and clinical outcomes of patients with nonsmoking small cell lung cancer in Korea	Kang et al.	2022	Kang et al., 2022	South Korea	Multiple	NA	Full text	English	No	*no plots, # px in PCI vs no PCI arm NR	NA	investigate characteristics and clinical outcomes of non-smoking SCLC patients using the Korean nationwide registry	RCS	Retrospective cohort study	2014	2016	This research was supported by a grant of the Korea Health Technology R&D Project through the Korea Health Industry Development Institute(KHIDI), funded by the Ministry of Health & Welfare, Republic of Korea (Grant Number: HI21C0651	none	NR	NR	NR	NR	NR	NR	≥2 years	NR	NR	NR	NR	multiple primary cancers, no survival data, no smoking history	1043	70	973	70	973	NR	NR	NR	NR	NR	NR	NR	Mixed	NR	NR	NR	NR	NR	NR
Factors associated with survival in small cell lung cancer: an analysis of real-world national audit, chemotherapy and radiotherapy data	Jones et al.	2021	Jones et al., 2021	United Kingdom	Multiple	NA	Full text	English	No	*no plots, using English National Lung Cancer Audit (NLCA) data; NB analysis was performed for overall cohort, ie LD and ED, but influence of PCI not reported for this analysis; for subanalyses of patients who received chemotherapy, px # in PCI vs no PCI arms are inferred from survival rates	NA	analyze patient, treatment, and hospital factors associated with 1-year survival in SCLC patients; analyze impact of 6 vs 4 chemotherapy cycles, TRT, and PCI on 1-year survival	RCS	Retrospective cohort study	Jan 1, 2015	Sep 21 2016	Dr. Jones reports grants from Roy castle lung cancer foundation, from University of Nottingham John Turland fund, during the conduct of the study. Dr. Khakwani reports at the time of analysis and editing of the manuscript he was employed by the University of Nottingham. Dr. Khakwani now works for British American tobacco, conducting epidemiological research for e-cigarettes and has not contribute…	Dr. Jones reports grants from Roy castle lung cancer foundation, from University of Nottingham John Turland fund, during the conduct of the study. Dr. Khakwani reports at the time of analysis and editing of the manuscript he was employed by the University of Nottingham. Dr. Khakwani now works for British American tobacco, conducting epidemiological research for e-cigarettes and has not contribute…	NR	NR	NR	NR	NR	NR	NR	NR	NR	NR	NR	NR	LD who received chemotherapy: 628, ED who received chemotherapy: 1091	LD: 139, ED: 214	LD: 489, ED: 877	353	1366	NR	NR	NR	NR	NR	NR	NR	Mixed	LD: 628, ED: 1091	LD: 139, ED: 214	LD: 489, ED: 877	NR	NR	NR
Re-evaluation of prophylactic cranial irradiation in limited-stage small cell lung cancer	Inoue et al.	2021	Inoue et al. , 2021	Japan	Single	NA	Full text	English	Yes	fig 1(OS PSM), fig 2 (BMFS PSM), ; NB IMD incidence reported but very unclear if this is PSM or non-PSM, so not extracted	clinical stage, use of concurrent chemotherapy, use of accelerated hyperfractionated RT, response to initial treatment	investigate the efficacy of PCI for patients with LD SCLC	RCS	Retrospective cohort study	1998	2018	NR	NR	MRI	Y	Y	Y	Yes	at initial staging and repeated within 4 weeks after final course of chemotherapy; 84 patients completed brain MRI/CT after chemotherapy (no PCI cohort) or before PCI (PCI cohort)	non-PSM: PCI median 52.5 months, no PCI median 30.7 months; PSM: PCI median 49.9 months (range 7.5-107.5), median 20.6 months (range 7.3-168.4)		brain MRI was performed every three to four months especially a year after initial therapy	LD, CR/PR, receipt of radical TRT and chemotherapy	discretion of the radiation oncologist and pulmonologist; reasons for no PCI NR	effect of initial therapy: SD (n=3), PR with progression within noe year after intial therapy (n=48)	128, PSM 64; brain CT/MRI: 84 (PSM and brain imaging 46)	43, PSM 32, brain MRI/CT 32 (PSM 23)	85, PSM 32, brain MRI/CT 32 (PSM 23)	32	32	non-PSM ≤69 years: 60, >70 years: 68; PSM ≤69 years: 36, >70 years: 28	non-PSM ≤69 years: 22, >70 years: 21; PSM ≤69 years: 17, >70 years: 15	non-PSM ≤69 years: 38, >70 years: 47; PSM: ≤69 years: 19, >70 years: 13	NR	53/11	28/4	25/7	LD	LD	LD	LD	ECOG 0/1	ECOG 0/1	ECOG 0/1
Outcomes of prophylactic cranial irradiation in patients with small cell lung cancer in the modern era of baseline magnetic resonance imaging of the brain	Held et al.	2021	Held et al., 2021	Denmark	Single	NA	Full text	English	Yes	*plots: fig 1a (probability of developing symptomatic IMD, LD), fig 1b (probability of developing IMD ED)	NA	compare incidence of symptomatic IMD and survival after PCI in SCLC patients staged with brain MRI prior to chemotherapy	RCS	Retrospective cohort study	January 2012	2019-12-01	NR	none	MRI	Y	N	N	No	institutional policy 2012-2015: performed at initial staging for patients with neurological symptoms, institutional policy 2016-2018: recommended for LD SCLC prior to antineoplastic treatment at initial staging, imaging was not repeated after chemotherapy	median 23 months (range 2-112 months)	23	brain MRI was performed if neurological symptoms appeared, not part of standard follow-up	baseline brain MRI prior to receipt of chemotherapy	age <71 yrs, no PD after chemotherapy (except for patients unfit due to poor PS, comorbid conditions, presence of severe white matter lesions at baseline MRI)	IMD diagnosis at baseline, age ≥71 yrs, PD within 2 months of diagnosis	LD: 49, ED: 29	LD: 28, ED: 11	LD: 21, ED: 18	28	21	NR	LD median 62.2 years (range 46.9-70.7), ED median 60.2 years (range 47.2-70.0)	LD median 65.5 years (range 57.1-71.0), ED median 65.1 years (range 52.4-70.9)	NR	23/26	LD: 12/16, ED: 5/6	LD: 11/10, ED: 10/8	LD	LD: 49, ED: 29	LD: 28, ED: 11	LD: 21, ED: 18	LD: ECOG 0/1: 34, ECOG 2: 10, ECOG 3/4: 5; ED: ECOG 0/1: 18, ECOG 2: 8, ECOG 3/4: 3	LD: ECOG 0/1: 25, ECOG 2: 3, ECOG 3/4: 0; ED: ECOG 0/1: 9, ECOG 2: 2, ECOG 3/4: 0	LD: ECOG 0/1: 9, ECOG 2: 7, ECOG 3/4: 5; ED: ECOG 0/1: 9, ECOG 2: 6, ECOG 3/4: 0
Outcomes of prophylactic cranial irradiation in patients with small cell lung cancer in the modern era of baseline magnetic resonance imaging of the brain	Held et al.	2021	Held et al., 2021	Denmark	Single	NA		English	Yes					Retrospective cohort study					MRI	Y	N	N	No											11	18								ED
Utility of Prophylactic Cranial Irradiation for Limited Stage Small Cell Lung Cancer in the Modern Era with Magnetic Resonance Imaging Surveillance	Ghanta et al.	2021	Ghanta et al., 2021	United States	Multiple	NA	Full text	English	Yes	*plots: fig 1a (OS), factors used for matching: performance status, sex, age at diagnosis, initial response to therapy, modality of brain imaging after initial therapy (PSM stage II/III only)	PS, sex, age at diagnosis, initial response to therapy, modality of brain imaging after initial therapy	examine the effect of PCI on survival and intracranial progression in LD SCLC patients	RCS	Retrospective cohort study	2009	2020	NR	none	CT or MRI	Mixed	Mixed	Mixed	No	306 patients had documented negative brain MRI at diagnosis or after initial therapy: negative brain MRI at diagnosis (n=267), negative brain MRI after initial therapy (n=232), negative brain MRI at diagnosis and following initial therapy (n=193); 43 patients had negative brain CT at diagnosis or after initial therapy	median 21.3 months (IQR 11.5-39.4)	21.3	surveillance MRI was recommended	LD, CR/PR	NR	completion of <3 cycles of chemotherapy, no definitive local treatment (surgical resection or radiation therapy), limited data present in medical record	349, PSM: 166	243, PSM: 83	106, PSM: 83	243	106	non-PSM median 66.2 years (IQR 60.4-71.6); PSM median 66.3 years (IQR 60.2-71.4)	non-PSM median 65.2 years (IQR 60.0-70.6); PSM median 65.8 years (IQR 60.1-70.6)	non-PSM median 68.9 years (IQR 60.7-73.6); PSM median 67.7 years (IQR 60.3-71.8)	66.2	non-PSM: 133/216, PSM: 63/103	non-PSM: 91/152, PSM: 32/51	non-PSM: 42/64, PSM: 31/52	LD	LD; PSM stage II/III only	LD; PSM stage II/III only	LD; PSM stage II/III only	overall cohort: median KPS 90 (IQR 80-90), KPS ≥70: 331, KPS<70: 18; PSM: median KPS 80 (IQR 8-90), KPS≥70: 158, KPS<70: 8	overall cohort: median KPS: 90 (IQR 80-90), KPS ≥70: 232, KPS <70: 11; PSM: median KPS 80 (IQR 80-90), KPS ≥70: 79, KPS <70: 4	overall cohort: median KPS: 80 (IQR 80-90), KPS ≥70: 99, KPS <70: 7; PSM: median KPS 80 (IQR 80-90), KPS ≥70: 79, KPS <70: 4
Utility of Prophylactic Cranial Irradiation for Limited Stage Small Cell Lung Cancer in the Modern Era with Magnetic Resonance Imaging Surveillance	Ghanta et al.	2021	Ghanta et al., 2021	United States	Multiple	NA		English	Yes					Retrospective cohort study					CT or MRI	Mixed	Mixed	Mixed	No											83	83				66.3				LD
Long Term Survival Characteristics in SCLC Patients Receiving Atezolizumab and Chemotherapy	Elegbede et al.	2021	Elegbede et al., 2021	Canada	NR	NA	Abstract	English	No	*no plots	NA	explore factors associated with long term survival (≥12 months) in ED SCLC patients who received atezolizumab and platinum-based chemotherapy	RCS	Retrospective cohort study	NR	NR	NR	NR	NR	NR	NR	NR	NR	NR	median 18 months	18	NR	ED, receipt of atezolizumab-chemotherapy	NR	NR	33	4	29	4	29	<65 years: 16, ≥65 years: 17	NR	NR	NR	NR	NR	NR	ED	ED	ED	ED	ECOG 0/1: 25, ECOG 2/3: 8	NR	NR
Impact of Brain Metastases on Treatment Patterns and Outcomes With First-Line Durvalumab Plus Platinum-Etoposide in Extensive-Stage SCLC (CASPIAN): A Brief Report	Y Chen et al.	2022	Y Chen et al., 2022	NR	Multiple	CASPIAN	Full text	English	No	*no plots, main RCT (CASPIAN): durvalumab ± tremelimumab in combination with platinum-baseed chemotherapy in untreated ED-SCLC	NA	determine the outcomes of ED SCLC patients with and without IMD treated with durvalumab plus EP	RCS	Retrospective cohort study	NR	2020-01-27	Astra Zeneza	Dr. Chen reports receiving honoraria from Amgen, UnitedStates, AstraZeneca, United Kingdom, Bristol-Myers Squibb, GuardantHealth, Jazz Pharmaceutical, Merck, United States, Pfizer, and Takedaand a research contract and support for meeting attendance/travelfrom Ipsen, France, all outside the submitted work. Dr. Paz-Aresreports receiving grants from AstraZeneca, Bristol-Myers Squibb,Merck Sharp & D…	NR	NR	NR	NR	NR	imaging was suggested for suspected IMD, but not mandatory at initial screening	NR		brain imaging was suggested for suspected brain metastases but not mandated at screening or during treatment	treatment-naive ED, ECOG PS 0/1	patients in etoposide-cisplatin chemotherapy-only arm could receive PCI at the discretion of the treating physician (PCI not permitted in immunotherapy groups before discontinuation of all study treatments)	NR	269	22	247	22	247	NR	NR	NR	NR	184/85	NR	NR	ED	ED	ED	ED	ECOG 0: 84, ECOG 1:185	NR	NR
Survival and Prognostic Factors in Limited-stage Small-cell Lung Cancer	Atci et al.	2021	Atci et al., 2021	Turkey	Single	NA	Full text	English	No	HR given	NA	evaluate demographic characteristics, clinical course, and survival rates of LD SCLC patients with different treatment modalities	RCS	Retrospective cohort study	2002	2019	NR	none	NR	NR	NR	NR	NR	NR	median 20 months (range 1-189)	20	NR	LD	NR	age <18 yrs, metastatic disease at time of diagnosis, history of ischemic heart disease, other additional malignancies, unable to complete TRT, missing data	89	45	44	45	44	median 59.6±9.4 years (range 39-83)	NR	NR	59.6	73/16	NR	NR	LD	LD	LD	LD	ECOG 0: 50, ECOG 1: 21, ECOG 2: 10, ECOG 3: 2, NR: 6	NR	NR
Effect of chemoradiotherapy on the proportion of circulating lymphocyte subsets in patients with limited-stage small cell lung cancer	Chen et al.	2021	Chen et al., 2021	China	Single	NA	Full text	English	No	*no plots	NA	characterize proportion/composition of peripheral lymphocytes in LD SCLC patients before and after CRT and evaluate its prognostic value	RCS	Retrospective cohort study	January 2010	2019-07-01	This research project was supported by the National Natural Science Foundation of China (Grant No. 81672972) and the Medi-cal and Health Science Foundation of Zhe Jiang Province (Grant No. 2018255396)	none	NR	NR	NR	NR	NR	NR	NR	NR	NR	LD, KPS ≥80, normal heart/kidney/liver function, standard platinum-based induction CT and TRT, complete lymphocyte subset and FU data	NR	NR	98	75	23	75	23	median 62 years (range 38-75)	NR	NR	62	79/19	NR	NR	LD	LD	LD	LD	KPS ≥80	KPS ≥80	KPS ≥80
A case for preplanned thoracic and prophylactic whole brain radiation therapy in limited small-cell lung cancer	Eagan et al.	1981	Eagan et al., 1981	United States	Single	NA	Full text	English	Yes	*fig 1, 2, * VOCAP-WBRT = PCI, VOCAP-M = no PCI; stratification for ECOG (0-1 vs 2), sex (M vs F), age (<65 vs >= 65); evidence of progression other than CNS during 8th would lead to px exclusion from study, if progression during CT -> WBRT but stayed on study; progression post CRT -> px would go off study	NA	evaluate the role of PCI for LD SCLC	RCT	Randomised controlled trial	August 8, 1978	1979-10-17	supported in part by CM57044	NR	CT	Y	N	N	No	at initial staging, but not repeated prior to PCI	NR	NR	NR	LD	RCT	NR	30	15	15	15	15	NR	median 65 years (range 47-74)	median 64 years (range 50-72)	NR	23/7	12/3	11/4	LD	LD	LD	LD	ECOG 0/1: 25, ECOG 2: 5	ECOG 0/1: 13, ECOG 2: 2	ECOG 0/1: 12, ECOG 2: 3
Effect of prophylactic cranial irradiation on survival in elderly patients with limited-stage small cell lung cancer	Eaton et al.	2013	Eaton et al., 2013	United States	Multiple	NA	Full text	English	Yes	*plots given, but no need to extract; analysis performed for overall cohort (age ‚â• 70 yrs), also performed sub-analysis fur age ‚â•75 and age ‚â•80, but did not extract this data	NA	evaluate the effect of PCI on survival in patients age ≥70 years with LD SCLC	RCS	Retrospective cohort study	1988	1997	none	Dr. Ramalingam has acted as a consultant for Aveo, Agennix,Celgene, Boehringer Ingelheim, Lilly, Genentech, Gilead, Teva,and ARIAD	NR	NR	NR	NR	NR	NR	median 17.3 years (95% CI 15.1-19.6 years)	17.3	NR	LD, age ≥70 yrs	NR	OS <6 months	1926	138	1788	138	1788	median 75 years (range 70-94)	median 74 years (range 70-85)	median 75 years (range 70-94)	75	1010/916	76/62	934/854	LD	LD	LD	LD	NR	NR	NR
Real-World Adherence to Guideline-Recommended Treatment for Small Cell Lung Cancer	Elegbede et al.	2020	Elegbede et al., 2020	Canada	Single	NA	Full text	English	No	*no plots	NA	explore treatment patterns and outcomes in LD and ED SCLC patients	RCS	Retrospective cohort study	January 1, 2010	Dec 31 2016	The authors would like to acknowledge the Glans-LookLung Cancer Research Initiative donors for their continuousfinancial supports in maintaining the databas	none	NR	NR	NR	NR	NR	NR	NR	NR	NR	NR	NR	NR	360	LD: 60, ED: 47	LD: 60, ED: 193	60	60	LD median 66±9 years, ED median 68±10 years	NR	NR	66	LD: 46/74, ED: 109/131	NR	NR	LD	LD: 120, ED: 240	LD: 60, ED: 47	LD: 60, ED: 193	LD: ECOG 0: 21, ECOG 1: 32, ECOG 2: 9, ECOG 3: 3, ECOG 4: 0, NR: 55; ED: ECOG 0: 14, ECOG 1: 56, ECOG 2: 29, ECOG 3: 21, ECOG 4: 7, NR: 113	NR	NR
Real-World Adherence to Guideline-Recommended Treatment for Small Cell Lung Cancer	Elegbede et al.	2020	Elegbede et al., 2020	Canada	Single	NA		English	No					Retrospective cohort study					NR	NR	NR	NR	NR											47	193				68				ED
Time to the End of Thoracic Radiotherapy Affects to Survival Outcomes Greater than Radiation Dose in Limited Stage Small Cell Lung Cancer	Ahn et al.	2018	Ahn et al., 2018	South Korea	Single	NR	Abstract	English	No	*no plots	NA	search the association between radiation parameters and survival outcomes in LD SCLC patients who undertaken more than 45 Gy of TRT	RCS	Retrospective cohort study	August 20015	2014-03-01	none	none	MRI	Y	NR	NR	NR	at initial staging	NR	NR	NR	LD, receipt of definitive CCRT, PCI, completion of all treatment regimens, no PD, maintained good performance	if consented to the treatment, completed all treatment regimens, no PD, maintained good performance	TRT dose <40 Gy	101	56	45	56	45	median 64 years (range 43-80)	NR	NR	64	88/13	NR	NR	LD	LD	LD	LD	ECOG 0: 31, ECOG 1: 68, ECOG 2: 2	NR	NR
Multicentre study of overall survival, incidence of brain metastases and use of prophylactic cranial irradiation in patients with small cell lung cancer from 2005-2009	Niki Ainsworth	2011	Niki Ainsworth, 2011	United Kingdom	Multiple	NA	Abstract	English	Yes	*no plots	NA	assess survival data and effect of PCI on clinical outcomes for patients in West Anlian region receiving RT in Cambridge	RCS	Retrospective cohort study	2005	2009	NR	NR	NR	N	N	N	No	brain imaging was not routine for asymptomatic patients	NR	NR	NR	NR	NR	NR	268	115	153	115	153	NR	NR	NR	NR	NR	NR	NR	Mixed	LD: 113, ED: 154	LD: 74, ED: 41	LD: 40, ED: 113	NR	NR	NR
Patterns of Relapse in Small Cell LungCancer (SCLC): A Retrospective Analysis of Outcomes from a Single Canadian Center	Al Farsi et al.	2017	Al Farsi et al., 2017	Canada	Single	NR	Abstract	English	Yes	NA	NA	explore patterns of relapse and utility of PCI for SCLC patients	RCS	Retrospective cohort study	January 1, 2011	Dec 31 2014	NR	NR	NR	NR	NR	NR	NR	NR	NR	NR	NR	receipt of chemotherapy	patients who had metastases on imaging were not eligible for PCI, however not all patients may have received imaging	patients with IMD on diagnosis or progression during first-line therapy	121	80	41	80	41	NR	NR	NR	NR	NR	NR	NR	Mixed	NR	LS: 64%, ES: 39%	NR	NR	NR	NR
Thoracic radiation therapy could give survival benefit to elderly patients with extensive-stage small-cell lung cancer	An et al.	2017	An et al., 2017	China	Single	NA	Full text	English	No	*fig 4; PCI administration based response to initial treatment and px physical status	NA	evaluate the effect of TRT in elderly patients with ED SCLC	RCS	Retrospective cohort study	January 2006	2013-12-01	This study was supported by grant no. ZR2015HM040 from the Natural Science Foundation of Shandong Province to H Zhu.	none	MRI	Y	Y	NR	NR	at initial staging and before PCI for PCI cohort	median 18.4 months (range 3-66 months), 13/151 patients lost to follow-up	18.4	NR	ED, age ≥65 yrs	PCI adminstered to patients without IMD after chemotherapy and/or TRT; usually adminstered to patients with CR/PR/SD following initial treatment in addition to consdering patients' physical status	Patients exhibiting metastasis at contralateral hilar or supraclavicular lymph nodes, receiving routine TRT with chemotherapy	92	43	49	43	49	NR	NR	NR	NR	NR	NR	NR	ED	ED	ED	ED	NR	NR	NR
Value of prophylactic cranial irradiation given at complete remission in small cell lung carcinoma	Aroney et al.	1983	Aroney et al., 1983	United States	Single	UMCC 7510, UMCC 7705, UMCC 8020	Full text	English	Yes	*figures available but did not extract (does not look like kaplan meier plot, no censoring tick marks), reports from 3 separate studies: UMCC 7510 (no PCI), UMCC 7705: px w CR rando to PCI or obs initially, then all px w CR got PCI, UMCC 8020: to all CR; uses life tables for survival analysis	NA	assess value of PCI for SCLC patients	RCS	Retrospective cohort study	NR	NR	Public Health Service grant CA-32107 from the National Cancer institute, National Institute of Health, Department of Health and Human Services, and in part by New South Wales Cancer Council Fellowship, Sydney, Australia	NR	CT	Y	Y	Y	Yes	at initial staging and repeated after initial treatment to assess treatment response	≥10 months	NR	NR	CR	UMCC 7510: no patients got PCI, UMCC 7705: initially randomization to PCI vs no PCI for CR, then PCI to all CR, UMCC 8020: given to all paitents	concurrent malignancy, previous treatment with chemotherapy	90	30	60	30	60	median 59 years (range 29-79)	median 60 years (range 48-71)	median 59 years (range 48-76)	59	NR	02:01:00	02:01:00	Mixed	LD: 51, ED: 38	LD: 24, ED: 5	LD: 27, ED: 33	ECOG 0-2: 70, ECOG 3/4: 20	ECOG 0-2: 26, ECOG 3/4: 4	ECOG 0-2: 44, ECOG 3/4: 16
Patterns of failure after prophylactic cranial irradiation in small-cell lung cancer: analysis of 505 randomized patients	Arriagada et al.	2002	Arriagada et al., 2002	Other: PCI85: France, Argentina; PCI: PCI88: France, Spain, Portugal	Multiple	PCI88, PCI85	Full text	English	Yes	Arriagada 2002 fig 1 (not extracted bc not KM curve according to methods), fig 2 (OS)	NA	evaluate the effect of PCI on IMD and OS in SCLC patients and CR; evaluate the late toxic effects of PCI in the PCI85 trial	RCT	Randomised controlled trial	PCI85: May 1985, PCI88: Oct 1988	PCI85: Oct 1993, PCI88: Apr 1994	Supported in part by a grant 883063 from the Institut Nationalde la Sant√© et de la Recherche M√©dicale/Caisse R√©gionaleAssurance Maladie, d‚Ä≤Ile de France, France.	CT	CT	NR	NR	NR	NR	brain CT must have been negative for study inclusion, timing NR	median 11 years	132	brain CT was performed if clinicall indicated	LD/ED, age ≤70 yrs, KP S>60, no prior history of cancer, negative brain CT	RCT	NR	495	245	250	245	250	NR	PCI85 mean 57±8 years, PCI88 mean 58±8 years	PCI85 mean 56±9 years, PCI88 mean 57±9 years	NR	446/49	216/29	230/20	Mixed	LD: 418, ED: 77	LD: 205, ED: 40	LD: 213, ED: 37	KPS >80: 346, KPS 70-80: 150, KPS <60: 7	KPS >80: 171, KPS 70-80: 71, KPS <60: 2	KPS >80: 175, KPS 70-80: 79, KPS <60: 5
Evaluating the use of prophylactic cranial irradiation in small cell lung cance	Asaad et al.	2018	Asaad et al., 2018	United States	Single	NA	Abstract	English	Yes	*no plots	NA	evaluate survival in patients undergoing PCI; assess if patients received PCI per national guidelines	RCS	Retrospective cohort study	January 2010	2014-12-01	NR	Asaad Trabolsi No Relationships to Disclose Jorge Martinez Bencosme No Relationships to Disclose Estelamari Rodriguez Consulting or Advisory Role - Guardant Health Speakers' Bureau - Bristol-Myers Squibb; Genentech	NR	NR	NR	NR	NR	NR	NR	NR	NR	LD/ED	reasons for not receiving PCI in LD mainly due to patient suitability reasons: poor PS, neurocognitive dysfunction, patient refusal	NR	28	7	21	7	21	NR	NR	NR	NR	NR	NR	NR	LD	LD	LD	LD	NR	NR	NR
Prognostic value of the TGFbeta1 rs4803455 single nucleotide polymorphism in small cell lung cancer	Ayala de Miguel et al.	2020	Ayala de Miguel et al., 2020	Spain	Multiple	NA	Full text	English	No	*plots avail but HR given	NA	investigate the relationship between clinical prognostic factors and TGFB1 and HSPB1 genes on outcomes of SCLC patients	PCS	Prospective cohort study	January 2013	2016-10-01	grants from Instituto de Salud Carlos III (PI13/01155, PI16/02104) and Consejeria de Salud of the Junta de Andalucia (PI-0096-2012), Spain.	none	NR	NR	NR	NR	NR	NR	NR	NR	NR	available genomic DNA samples	NR	NR	94	54	40	54	40	median 61 years (range 43-79)	NR	NR	61	77/17	NR	NR	Mixed	ED: 19	NR	NR	KPS 100: 30, KPS 90: 24, KPS 80: 16, KPS 70: 14, KPS<70: 10	NR	NR
Survival and prognostic factors in limited stage small cell lung cancer: A retrospective study from northeast Turkey	Aynaci et al.	2016	Aynaci et al., 2016	Turkey	Single	NA	Full text	English	No	*no plots	NA	identify survival rates for LD SCLC patients; analyze treatment outcomes influencing survival	RCS	Retrospective cohort study	January 1998	2012-12-01	NR	NR	NR	NR	NR	NR	NR	NR	mean 21.2 months (range 0.03-149.7)	21.2	NR	LD	NR	NR	129	41	88	41	88	median 60.1 years (range 31-86)	NR	NR	60.1	125/4	NR	NR	LD	LD	LD	LD	NR	NR	NR
Prophylactic Cranial Irradiation in Extensive Stage Small Cell Lung Cancer: Outcomes at a Comprehensive Cancer Centre	Bang et al.	2018	Bang et al. , 2018	Canada	Single	NR	Full text	English	Yes	*no need to extract plots	NA	determine the impact of PCI on survival and IMD development while addressing the disparate use of post-chemotherapy brain imaging	RCS	Retrospective cohort study	January 1, 2005	Dec 31 2011	NR	NR	CT or MRI	Y	NR	NR	NR	for all patients at initial staging (CT or MRI); after chemotherapy PCI cohort: none (n=28), CT (n=15), MRI (n=25); after chemotherapy no PCI cohort: none (n=40), CT (n=13), MRI (n=25)	NR		not standardized	ED, no IMD, ≥3 cycles of chemotherapy with PR/CR	NR	IMD at diagnosis	155	68	87	68	87	median 66 years (range 43-89)	mean 64.5 years (range 46-86)	mean 66.7 years (range 43-89)	66	M: 57.4%, F: 42.6%	37/31	52/35	ED	ED	ED	ED	ECOG 0: 13, ECOG 1: 76, ECOG 2: 31, ECOG 3: 23, ECOG 4: 2	ECOG 0: 9, ECOG 1: 30, ECOG 2: 10, ECOG 3: 9, ECOG 4: 0	ECOG 0: 4, ECOG 1: 46, ECOG 2: 21, ECOG 3: 14, ECOG 4: 2
Timing of thoracic radiotherapy in limited stage small cell lung cancer: results of early versus late irradiation from a single institution in Turkey	Bayman et al.	2014	Bayman et al., 2014	Turkey	Single	NA	Full text	English	No	*no plots; main study arms: early vs late TRT based on # of induction cycles prior to TRT (1-2 vs 3-6)	NA	investigate prognostic factors affecting survival and disease control as well as patterns of failure in LS SCLC patients treated with early and late TRT	RCS	Retrospective cohort study	January 2006	2012-01-01	NR	NR	NR	NR	NR	NR	NR	NR	median 24 months (range 5-57)	24	NR	NR	CR, no IMD 4-6 weeks after completion of TRT	NR	70	17	53	17	53	median 58 years (range 35-75)	NR	NR	58	64/6	NR	NR	LD	LD	LD	LD	KPS >70: 21, KPS ≤70: 47	NR	NR
Management of small cell lung cancer in the West of Scotland	Clark et al.	2010	Clark et al., 2010	United Kingdom	Multiple	NA	Abstract	English	No	*no plots	NA	review management of SCLC in the West of Scotland Cancer Network	RCS	Retrospective cohort study	NR	NR	NR	NR	NR	NR	NR	NR	NR	NR	NR		NR	NR	NR	NR	207	NR	NR	NR	NR	NR	NR	NR	NR	NR	NR	NR	Mixed	LD: 39%, ED: 61%	NR	NR	NR	NR	NR
Gamma Knife radiosurgery for brain metastases from small-cell lung cancer: Institutional experience over more than a decade and review of the literature	Cordeiro et al.	2019	Cordeiro et al. , 2019	United States	Single	NA	Full text	English	No	*no plots	NA	review efficacy of SRS alone or in combination with WBRT in SCLC patients with IMD; identify patient- and treatment-specific factors correlating with survival	RCS	Retrospective cohort study	2004	2017	NR	none	NR	NR	NR	NR	NR	NR	median after SCLC diagnosis 21 months (range 3-54); median after SRS 6 months (range 0-43)	21	NR	treatment with GKRS	NR	NR	41	13	28	13	28	median 59 years (range 38-87)	NR	NR	59	20/21	NR	NR	NR	NR	NR	NR	median KPS 80 (range 70-100)	NR	NR
Prophylactic cranial irradiation in patients with inoperable carcinoma of the lung: preliminary report of a cooperative trial	Cox et al.	1978	Cox et al., 1978	United States	Multiple	NR	Full text	English	Yes	*fig3 - not extracted bc no KM curve; randomization by phone, stratification by PS (50-70, 80-100) + within institution; tx arms: 1) intermediate course RT, 2) intermediate course TR+PCI 3) short course irradiation 4) shourt course irradiation + PCI; there may be a paper published w complete data for this	NA	study the efficacy of an abbreviated course of local-regional irradiation compared to the previous Veterans Admin Lung Cancer Group standard five week course of treatment	RCT	Randomised controlled trial	Sep 6, 1977	NR	NR	NR	NR	NR	NR	NR	Yes	radionucleotide brain scan should have been performed at initial staging, but was not performed in all patients; analysis of IMD incidence was limited to patients with confirmed negative brain imaging at initial staging	NR		radionuclide brain imaging was performed if clinically indicated	not candidates for curative resection, no evidence of spread beyond lymph nodes confirmed by imaging	RCT	PS <50, prior RT/CT for carcinoma of the lung or tx of any other major form of cancer, enlarged contraleral hilar nodes, involvement of supraclavicular nodes, and/or pleural effusions	45	24	21	24	21	NR	NR	NR	NR	NR	NR	NR	NR	NR	NR	NR	NR	NR	NR
Prognostic Factors in Extensive-Stage Small Cell Lung Cancer (SCLC)	De Almeida et al.	2021	De Almeida et al., 2021	NR	Single	NA	Abstract	English	No	*no plots	NA	evaluate real-world data for SCLC patients regarding survival outcomes and prognistic factors	RCS	Retrospective cohort study	January 2014	2019-12-01	NR	NR	NR	NR	NR	NR	NR	NR	NR		NR	ED	NR	NR	84	NR	NR	NR	NR	median 63.5 years	NR	NR	63.5	60/24	NR	NR	ED	ED	ED	ED	NR	NR	NR
Long-term survivors of small-cell lung cancer (SCLC): A French multicenter study	Depierre et al.	1997	Depierre et al. , 1997	France	Multiple	NR	Full text	English	No	*no plots	NA	analyze outcomes in SCLC patients with survival >30 months	RCS	Retrospective cohort study	January 1986	1995-05-01	NR	NR	NR	NR	NR	NR	NR	NR	≥30 months		NR	CR 30 months after initiation of treatment	NR	NR	155	79	76	79	96	mean 57 years (range 27-88)	NR	NR	NR	131/24	NR	NR	Mixed	LD: 135, diffuse: 20	NR	NR	NR	NR	NR
Pattern and extent of failure in limited stage small cell lung cancer: Implications for oligometastatic treatment	Devisetty et al.	2011	Devisetty et al., 2011	United States	Multiple	NA	Abstract	English	No	*no plots	NA	explore pattern and extent of failure in patients with relapsed LD SCLC	RCS	Retrospective cohort study	2003	2009	NR	none	NR	NR	NR	NR	NR	NR	median 7.6 months (range 1.6-65)	7.6	NR	LD	NR	NR	61	23	38	23	38	median 63 years (range 41-85)	NR	NR	63	45/16	NR	NR	LD	LD	LD	LD	NR	NR	NR
Neutrophil-to-lymphocyte ratio can predict outcome in extensive-stage small cell lung cancer	Drpa et al.	2020	Drpa et al., 2020	Croatia	Single	NA	Full text	English	No	*no plots	NA	determine correlation between neutrophil-to-lymphocyte, platelet-to-lymphocyte, and lymphocyte-to-monocyte ratios and survival in SCLC patients	RCS	Retrospective cohort study	2012	2016	None	None	CT	NR	NR	NR	NR	only performed if clinically indicated	NR		NR	receipt of first-line chemotherapy or CRT, available data on PS, FU, and outcome	reserved for LD	surgically tx px, combined SCLC, 1+ synchronous tumours, no therapy, missing required medical records, lost to FU	140	12	128	12	128	mean 63.1±9.2 years (range 42-87), LD mean 63.0±9.4 years	NR	NR	NR	89/51	NR	NR	Mixed	LD: 60, ED: 80	ED:2, L: 10	LD: 50, ED: 78	overall cohort: ECOG 0/1: 116, ECOG 2/3: 24, LD: ECOG 0/1: 52, ECOG 2/3: 8	NR	NR
Patterns of failure and the prognostic factors of the patients with LD SCLC according to the TNM staging; TOG-TROD study	Ergen et al.	2017	Ergen et al., 2017	Turkey	Multiple	NA	Abstract	English	No	*no plots	NA	analyze prognostic factors and patterns of relapse according to TNM staging in LD SCLC	RCS	Retrospective cohort study	NR	NR	NR	NR	MRI	Y	NR	NR	NR	prior to treatment	median 19 months (range 6-113) for patietns who are alive at the end of the study	19	NR	LD, ≥1 yr FU	NR	NR	266	180	86	180	86	median 59 years (range 21-86)	NR	NR	59	226/40	NR	NR	LD	LD	LD	LD	NR	NR	NR
Impact of inflammatory markers on survival in patients with limited disease small-cell lung cancer undergoing chemoradiotherapy	Aufderstrasse et al.	2018	Aufderstrasse et al., 2018	Germany	Single	NR	Full text	English	No	*no plots	NA	evaluate role of inflammatory markers in LD SCLC patients undergoing thoracic CRT	RCS	Retrospective cohort study	1999	2017	NR	JD reports grants and personal fees from Merck Serono, outside the submitted work. The authors report no other conflicts of interest in this work.	NR	NR	NR	NR	NR	NR	NR		NR	LD, receipt of standard concurrent thoracic CRT	CR or good PR	NR	350	299	51	299	51	median 64 years (range 37-93)	NR	NR	64	213/137	NR	NR	LD	LD	LD	LD	median KPS 80 (range 50-100)	NR	NR
A retrospective analysis of survival outcomes for two different radiotherapy fractionation schedules given in the same overall time for limited stage small cell lung cancer	Bettington et al.	2013	Bettington et al., 2013	Australia	Multiple	NR	Full text	English	No	*no plots, but HR for OS given	NA	compare survival outcomes for two fractionation schedules of TRT given over 3 weeks in LD SCLC	RCS	Retrospective cohort study	January 2000	2009-06-01	NR	none	NR	NR	NR	NR	NR	NR	≥12 months, patients lost to follow-up were excluded		NR	LD, receipt of concurrent CRT with curative intent	NR	NR	79	47	30	47	30	NR	NR	NR	NR	NR	NR	NR	LD	LD	LD	LD	NR	NR	NR
Surgery and chemotherapy for small cell lung cancer in stages I-II with or without radiotherapy	Bischof et al.	2007	Bischof et al. , 2007	Germany	Single	NR	Full text	English	Yes	*figures; pure SCLC: 35 (90%), mixed SCLC/NSCLC: 4 (10%)	NA	analyze effectiveness of surgery and chemotherapy ± RT for stage I/II LD SCLC	RCS	Retrospective cohort study	1995	2006	NR	NR	NR	NR	NR	NR	NR	NR	median 29 months (range 2-110)	29	NR	LD, stages IA-IIB	NR	NR	39	21	18	21	18	median 62 years (range 41-78)	NR	NR	62	2022-08-31	NR	NR	LD	LD	LD	LD	ECOG 0/1	ECOG 0/1	ECOG 0/1
Can Prophylactic Cranial Irradiation Reduce Neurological Symptoms in Patients with Small Cell Lung Cancer?	Boskovic et al.	2019	Boskovic et al., 2019	Serbia	Single	NA	Abstract	English	Yes	*no plots; PCI px must have had PR/CR, no PCI had ""	NA	explore whether PCI should remain a standard of care	RCS	Retrospective cohort study	October 2015	2017-10-01	NR	NR	NR	NR	NR	NR	NR	NR	NR		NR	NR	NR	NR	64	34	30	34	30	NR	NR	NR	NR	NR	NR	NR	ED	ED	ED	ED	NR	NR	NR
Is Prophylactic Cranial Irradiation Useful in Real World?	Bravo et al.	2019	Bravo et al. , 2019	Spain	Single	NR	Abstract	English	Yes	*no plots, 8 px in no PCI arm already had BM right after CRT	NA	investigate the effectiveness of PCI in LD SCLC	RCS	Retrospective cohort study	January 2008	2017-12-01	NR	NR	CT or MRI	Y	Y	Y	No	prior to CRT and before PCI	NR		NR	LD	NR	NR	81	48	33	48	33	NR	median 62 years (IQR 58-68)	median 67 years (IQR 57-77)	NR	NR	29/19	2022-11-22	LD	LD	LD	LD	NR	NR	NR
Brain damage following prophylactic cranial irradiation in lung cancer survivors	Simo et al.	2016	Simo et al., 2016	Spain	Single	NA	Full text	English	Yes	*no plots, age-and education-matched HC who matched same inclusion/exclusion criteria as SCLC cohort (apart from cancer dx) were recruited	NA	describe the long-term cognitive toxic effects, together with their relation to grey matter density and white matter microstructural changes, in a long-term SCLC survivor group treated with PCI	RCS	Retrospective cohort study	2005-01-01	2010-12-01	This work was supported by Fundaci√≥ Marat√≥-TV3 [Acquired Spinal Cord and Brain Injuries Program (2012‚Äì2014) awarded to ARF] and the Catalan Government [Generalitat de Catalunya, 2009SGR 93 to ARF]. Marta Sim√≥ was a recipient of a Rio Hortega research contract (code: CM11/00256) from the Carlos III National HealthInstitute (Spanish Government)	Marta Sim√≥, Luc√≠a Vaquero, Pablo Ripoll√©s, JosepJov√©, Rafael Fuentes, Felipe Cardenal, Antoni Rodr√≠guez-Fornells, andJordi Bruna reviewed and approved the manuscript content and there is no conflict of interest.	NR	NR	NR	NR	NR	NR	NR		NR	NR	NR	severe concomitant illness, psychiatric disorder with a negative impact on cognitive functioning, any contraindication to undergo an MRI scan	22	11	11 **control arm is HC	11	11	NR	median 68 years (range 57-77)	median 65 years (range 53-74)	NR	20/2	10/1	10/1	Mixed	LD: 10, ED: 1	NR	NA	NR	median ECOG 2 (range 1-3)	median ECOG 1 (range 1-1)
Profilattic cranial irradiation (PCI) following toracic CHT-RT for small cell lung cancer: Retrospective analysis of 182 consecutive patients	Bruni et al.	2015	Bruni et al., 2015	Italy	Multiple	NA	Abstract	English	Yes	*no plots	NA	evaluate current clinical impacts of PCI in SCLC patients	RCS	Retrospective cohort study	1989-04-01	2014-05-01	NR	NR	NR	NR	NR	NR	NR	NR	median 32 months	32	NR	treatment with radical concomitant or sequential CRT	NR	NR	182	66	118	66	118	mean 62.6 years (range 38-86)	NR	NR	NR	144/38	NR	NR	Mixed	LD: 177, ED: 5	NR	NR	NR	NR	NR
Feasibility of omitting clinical target volume for limited-disease small cell lung cancer treated with chemotherapy and intensity-modulated radiotherapy	Cai et al.	2014	Cai et al., 2014	China	Single	NR	Full text	English	No	*fig 2 for OS extraction	NA	analyze feasibility of omitting clinical target volume for LD SCLC patients treated with chemotherapy and intensity modulated RT	RCS	Retrospective cohort study	January 1 2008	August 31 2011	NR	none	CT or MRI	Y	NR	NR	NR	at initial staging	median 20 months (range 6-53)	20	CT or MRI every 3-4 months for the first 2 years after treatment, then every 6 months during 3-5 years	PS 0-1	offered to patients who achieved PR after completion of CRT, some patients refused	receipt of tumor resection, prior thoracic cancer, thoracic radiation, dx of other primary cancer (other than skin cancer), treatment before recruitment	89	46	43	46	43	NR	NR	NR	NR	NR	NR	NR	LD	LD	LD	LD	NR	NR	NR
Long-term results of prophylactic cranial irradiation for limited-stage small-cell lung cancer in complete remission	Cao et al.	2005	Cao et al., 2005	China	Single	NR	Full text	English	Yes	fig (OS)	NA	assess the influence of PCI on survival and IMD in patients with LD SCLC	RCT	Randomised controlled trial	1990-01-01	1995-12-01	NR	NR	CT	Y	Y	Y	Yes	prior to initial treatment, and after initial treatment (no PCI cohort) or before PCI (PCI cohort)	51 patients were followed for > 5 years, 1 patient in the PCI group was lost to follow-up		NR	LD, CR following initial treatment, age ≤65 yrs, KPS ≥70	RCT	NR	51	26	25	26	25	NR	mean 54.69±7.56 years	mean 55.63±7.29 years	NR	47/4	24/2	23/2	LD	LD	LD	LD	KPS ≥70	KPS ≥70	KPS ≥70
Prognostic factors in limited-stage small cell lung cancer of patients treated with combined modality approach	Cetingoz et al.	2006	Cetingoz et al., 2006	Turkey	NR	NA	Abstract	Turkish	No	*no plots, no full text, not much info	NA	evaluate combined modality treatment results in LD SCLC patients	RCS	Retrospective cohort study	1991-04-01	2002-12-01	NR	NR	NR	NR	NR	NR	NR	NR	median 17 months (range 3-131)	17	NR	LD, combined CRT	NR	NR	63	13	50	13	50	median 59 years (range 36-84)	NR	NR	NR	59/4	NR	NR	LD	LD	NR	NR	NR	NR	NR
Multivariate analysis of prognostic factors in the eldly patients with small cell lung cancer: a study of 160 patients	Chen et al.	2014	Chen et al., 2014	China	NR	NA	Full text	Chinese	No	*no plots	NA	evaluate survival in patients age ≥65 with SCLC; analyze independent prognostic factors	RCS	Retrospective cohort study	NR	NR	NR	NR	NR	NR	NR	NR	NR	NR	median 12 months (range 2-109)	12	NR	age >65 yrs	NR	NR	160	NR	NR	NR	NR	≥ 65	≥65	≥65	NR	NR	NR	NR	NR	NR	NR	NR	NR	NR	NR
Consolidation chemotherapy improves progression-free survival in stage III small-cell lung cancer following concurrent chemoradiotherapy: a retrospective study	Chen et al.	2016	Chen et al., 2016	China	Single	NA	Full text	English	No	*no plots; *this might be a duplicate with one of the studies andrew extracted	NA	evaluate effectiveness and toxicities associated with CCT	RCS	Retrospective cohort study	2001-01-01	2013-12-01	This work was supported by the Natural Science Foundation of Guangdong Province (2015A030313040).	none	NR	NR	NR	NR	NR	NR	median 24 months (range 3-131)	24	NR	stage III (IIIA or IIIB), completion of 3-4 cycles of EP-based chemotherapy and concurrent TRT, no PD following chemotherapy and TRT	NR	NR	177	109	68	109	68	median 58 years (range 33-78)	dfjsnc	NR	58	155/22	NR	NR	LD	LD	LD	LD	KPS <80: 4,KP S≥80: 173	NR	NR
Prophylactic cranial irradiation (PCI) in small cell lung cancer (SCLC): first analysis of a UKCCCR/EORTC randomized trial	Gregor et al.	1997	Gregor et al., 1997	United Kingdom and other EORTC countries	Multiple	NR	Full text	English	Yes	*HR given, no need to extract plots	NA	test effects of PCI in different dosages on cranial relapse and survival; assess cognitive function and quality of life	RCT	Randomised controlled trial	1987-10-01	1995-04-01	NR	NR	CT	NR	Mixed	Mixed	No	at randomization for 49 patients (PCI: 33, no PCI: 16)	at the time of publication 231 had died and the remaining 83 had been followed up for a median of 18 months.		NR	LD, CR to induction chemotherapy, completion of chemotherapy ≤8 wks before randomization according to patient age and clinician	RCT	NR	314	194	120	194	120	median 60 years (range 28-79)	median 60 years (range 37-79)	median 61 years (range 28-79)	60	199/115	125/69	74/46	LD	LD	LD	LD	NR	NR	NR
Prophylactic cranial irradiation could improve overall survival in patients with extensive small cell lung cancer: A retrospective study	Chen et al.	2016	Chen et al., 2016	China	NR	NA	Full text	English	Yes	*no plots needed to extract (all HRs given)	NA	evaluate effect of PCI on survival in ED SCLC patients	RCS	Retrospective cohort study	2005-04-01	2014-05-01	This work was jointly supported by the National Natural Science Foundation of China (11505012) and the Beijing Municipal Administration of Hospitals‚Äô Youth Programme (QML20151004)	none	CT or MRI	Mixed	NR	NR	NR	brain MRI (n=187) or brain CT (n=17) performed at initial staging	median 11.2 months (range 2.9-71.7)	11.2	NR	ED, ECOG ≤2, age ≥18 yrs, response to initial chemotherapy, no evidence of IMD at baseline, no previous RT in head and neck region, no other cancer, complete FU data, no impaired neurocognitive fxn, acute toxicities from treatment resolved	reasons for not receiving PCI: not standard-of-care at physician treatment centre, patient refusal over toxicity/side effect concerns	NR	204	45	159	45	159	median 58 years (IQR 52-63)	median 57 years (IQR 50-62)	median 59 years (range 53-64)	58	172/32	36/45	135/159	ED	ED	ED	ED	ECOG 0: 71, ECOG 1: 124, ECOG 2: 9	ECOG 0: 16, ECOG 1: 28, ECOG 2: 1	ECOG 0: 55, ECOG 1: 96, ECOG 2: 8
Effect of Accurate Staging Using Positron Emission Tomography on the Outcomes of Prophylactic Cranial Irradiation in Patients With Limited Stage Small-Cell Lung Cancer	Choi et al.	2017	Choi et al., 2017	South Korea	Single	NA	Full text	English	Yes	*fig 2a (IMD as first site, total cohort), 2b (IMD as first site, no PET), 2c (IMD as first site, PET), fig 3b (OS, no PET), 3c (OS, PET)	NA	examine risk of brain as first site of treatment failure and survival according to whether PET was performed as part of initial staging evaluation in LD SCLC patients treated with PCI	RCS	Retrospective cohort study	2001-04-01	2013-04-01	NR	none	PET	Mixed	NR	NR	NR	overall cohort: brain PET (n=143), no PET (n= 137); PCI cohort: brain PET (n=52, of these 47 also had brain MRI), no brain PET (n= 38, of these 26 had brain MRI); no PCI cohort: PET (n=91, of these 87 also had brain MRI), no PET (n=99, of these 82 also had brain MRI)	NR		NR	PR/CR following CRT	PR/CR following CRT (same as study inclusion criteria)	NR	280	90	190	90	190	NR	PET: <60 years: 24, 60-70 years: 23, ≥70 years: 5; not PET <60 years: 18, 60-70 years: 18, ≥70 years: 2	PET: <60 years: 31, 60-70: 37, ≥70: 23, no PET: <60 years: 30, 60: 51, ≥70 years: 18	NR	247/33	total: 79/11, PET: 43/9, no PET: 36/2	total: 168/22, PET: 80/11, no PET: 88/11	LD	LD	LD	LD	overall cohort: ECOG 0: 54, ECOG 1: 213, ECOG 2: 13	overall cohort: ECOG 0: 22, ECOG 1: 65, ECOG 2: 3; PET: ECOG 0: 13, ECOG 1: 37, ECOG 2: 2; no PET: ECOG 0: 9, ECOG 1: 28, ECOG 2: 1	overall cohort: ECOG 0: 32, ECOG 1: 148, ECOG 2: 10; PET: ECOG 0: 22, 1: 63, 2: 6; no PET: ECOG 0: 10, ECOG 1: 85, ECOG 2: 4
Effect of Accurate Staging Using Positron Emission Tomography on the Outcomes of Prophylactic Cranial Irradiation in Patients With Limited Stage Small-Cell Lung Cancer	Choi et al.	2017	Choi et al., 2017	South Korea	Single	NA		English	Yes					Retrospective cohort study					PET	Y	NR	NR	NR											52	91								LD
Effect of Accurate Staging Using Positron Emission Tomography on the Outcomes of Prophylactic Cranial Irradiation in Patients With Limited Stage Small-Cell Lung Cancer	Choi et al.	2017	Choi et al., 2017	South Korea	Single	NA		English	Yes					Retrospective cohort study					NA	N	NR	NR	NR											38	99								LD
The retrospective evaluation of prophylactic cranial irradiation in patients treated for limited stage small-cell lung cancer - A single centre study	Chudyba et al.	2018	Chudyba et al., 2018	Poland	Single	NA	Full text	English	Yes	*fig 1c (OS), fig 1d (BMFS)	NA	evaluate role of PCI in LD SCLC; analyze effects of certain therapeutic factors on frequency and occurrence of IMD	RCS	Retrospective cohort study	2002	2015	NR	none	CT or MRI	Y	N	N	No	at initial staging, not repeated after chemotherapy	mean 33.2 months (range 3-183)		brain CT or MRI was performed every 12 months or when clinically indicated	LD, receipt of CRT	NR	NR	271	167	104	167	104	median 60 years (range 32-79)	median 59 years (range 32-79)	median 63.5 years (range 35-79)	60	174/97	103/64	71/33	LD	LD	LD	LD	ECOG 1: 168, ECOG 2: 103	ECOG 1: 107, ECOG 2: 60	ECOG 1: 61, ECOG 2: 43
Risk stratification of symptomatic brain metastases by clinical and FDG PET parameters for selective use of prophylactic cranial irradiation in patients with extensive disease of small cell lung cancer	Chung et al.	2020	Chung et al., 2020	South Korea	Single	NA	Full text	English	Yes	*plots avail but HR geiven; BMFS for all px (190), propensity score matched analysis for OS (n=96) using	ECOG, response to chemotherapy, total number of initial chemotherapy cycles, regimen of used for initial chemotherapy	find clinical and metabolic parameters on FDG PET/chemotherapy for predicting the development of symptomatic IMD in ED SCLC patients without IMD on initial brain MRI in order to select high-risk patients with symptomatic IMD who might benefit from PCI	RCS	Retrospective cohort study	2006-06-01	2017-12-01	This research was supported by an intramural research fund ofSeoul National University (No. 800-20180367) and grants(HI14C1072 & H18C1916 to Dr. Gi Jeong Cheon) of the Korea HealthTechnology R&D Project through the Korea Health Industry Devel-opment Institute (KHIDI) funded by the Ministry of Health & Wel-fare, Republic of Korea. This research was also supported bygrants (NRF2017M2A2A7A01070925 a…	none	MRI	Y	N	N	No	at initial staging (patients had to have negatiev brain MRI for eligbility), thereafter repeated if clinically indicated	median 10.6 monthd (range 1.5-56.2)	10.6	if clinically indicated	ED, no evidence of IMD confirmed by MRI	NR	no brain mri or FGD PET/CT workup	190	non-PSM: 53, PSM: 48	non-PSM: 137, PSM: 48	53	137	PSM: >70 years: 39, non-PSM: 57	non-PSM median 66 years (range 47-87)	non-PSM median 70 years (range 42-89)	NR	non-PSM:162/28, PSM: 83/13	non-PSM: 45/8	non-PSM: 117/20	ED	ED	ED	ED	overall cohort: ECOG 0/1: 155, ECOG ≥2: 35; PSM: ECOG 0/1: 90, ECOG ≥2: 6	overall cohort: : ECOG 0/1: 50, ECOG ≥2: 3; PSM: ECOG 0/1: 45, ECOG ≥2: 3	overall cohort: ECOG 0/1: 105, ECOG ≥2: 32; PSM: ECOG 0/1: 45, ECOG ≥2: 3
Risk stratification of symptomatic brain metastases by clinical and FDG PET parameters for selective use of prophylactic cranial irradiation in patients with extensive disease of small cell lung cancer	Chung et al.	2020	Chung et al., 2020	South Korea	Single	NA		English	Yes					Retrospective cohort study					MRI	Y	N	N	No											48	48								ED	ED	ED	ED
Treatment Response and Prophylactic Cranial Irradiation Are Prognostic Factors in a Real-life Limited-disease Small-cell Lung Cancer Patient Cohort Comprehensively Staged With Cranial Magnetic Resonance Imaging	Eze et al.	2016	Eze et al. , 2016	Germany	Multiple	NR	Full text	English	Yes	fig 1 (OS), total study cohort: 184, CR/PR: 162 (83%), no signs of BM: 71 (39%) -> so px got PCI bc they had no BM; NB OS/PFS is CR/PR only (no PCI non response curve not extracted), BMFS is for whole cohort (ie PCI is CR/PR, no PCI is mixed)	NA	evaluate effect of PCI in patients with response to therapy	RCS	Retrospective cohort study	1998	2012	none	none	MRI	NR	Y	NR	NR	at initial staging, repeated in patients with PR/CR following CRT and before commencing to PCI	NR		NR	LD	PR/CR following primary treatment, no evidence of IMD on second MRI prior to PCI	pleural effusions, involvement of the contralateral supraclavicular and/or hilar lypmh nodes	184	71	113	71	113	median 63 years (range 34-83)	NR	NR	63	111/73	36/35	75/38	LD	LD	LD	LD	median ECOG 1 (range 0-3)	median ECOG 1 (range 1-3)	median ECOG 1 (range 1-3)
Treatment Response and Prophylactic Cranial Irradiation Are Prognostic Factors in a Real-life Limited-disease Small-cell Lung Cancer Patient Cohort Comprehensively Staged With Cranial Magnetic Resonance Imaging	Eze et al.	2016	Eze et al. , 2016	Germany	Multiple	NR		English	Yes					Retrospective cohort study					MRI	NR	Y	NR	NR											71	81				NR				LD
Prophylactic cranial irradiation after definitive chemoradiotherapy for limited-stage small cell lung cancer: Do all patients benefit?	Farooqi et al.	2017	Farooqi et al., 2017	United States	Single	NA	Full text	English	Yes	*plots given, but no need to extract; institutional practice: offer PCI to all px w response to local therapy and no evidence of distant mets, those who did not receive PCI showed NR or early PD, had poor PS, or choose to decline PCI against medical advice	NA	identify characteristics of patients who may benefit from PCI	RCS	Retrospective cohort study	1986	2012	Supported in part by Cancer Center Support (Core) Grant CA016672 from the National Institutes of Health to The University of Texas MD Anderson Cancer Center.	none	CT/MRI	Y	NR	NR	NR	at initial staging	median 21.2 months (range 1.2-240.8)	21.2	NR	LD, definitive CRT	LD, intrathoracic disease response to initial therapy, no evidence of distant metastases elsewhere	surgical resection	658	364	294	364	294	median 62 (range 27-95)	median 61 years (range 34-85)	median 64 years (range 27-95)	62	342/316	187/177	155/139	LD	LD	LD	LD	KPS ≥80: 550, KPS <80: 108	KPS ≥80: 319, KPS <80: 45	KPS ≥80: 231, KPS <80: 63
Limited-Stage Small Cell Lung Cancer: Is Prophylactic Cranial Irradiation Necessary?	Wheless et al.	2019	Wheless et al., 2019	United States	Single	NA	Abstract	English	Yes	no figs	NA	determine if PCI was associated with improved OS, PFS, and cumulative incidence of IMD in LD SCLC patients in the era of MRI	RCS	Retrospective cohort study	2006	2018	NR	W.H. Wheless: student; Wake Forest School of Medicine; M.D. Chan: Honoraria; Elekta. Advisory Board; Novocure; otherwise none	MRI	Y	NR	NR	NR	at initial staging	median 39 months	39	NR	LD, primary cancer staged with MRI, treatment with curative intent, no PD after initial therapy	NR	NR	96	39	57	39	57	NR	NR	NR	NR	NR	NR	NR	LD	LD	LD	LD	NR	NR	NR
Is prophylactic cranial irradiation indicated in small-cell lung cancer?	Fleck et al.	1990	Fleck et al., 1990	United States	Single	NA	Full text	English	Yes	*fig 1: DFS, fig 2: OS; part of LUN 328 study, study arms: A: CAV + PCI, B: CAV + TRT + PCI; LUN 343 study - induction therapy arm A: CAV, TRT + PCI, B: CAV + PCI, following A and B randomz to C: late intensificaition, D: obs - PCI initially given to all px, later optional; non-study: CAV induction followed by intensification w cisplatin and VP-16 ***WHAT	NA	role of PCI in LD SCLC px w CR to chemotherapy/CRT	RCS	Retrospective cohort study	1978-12-01	1986-11-01	Supported in part by National Cancer Institute Grant No.2R35 CA 39844-03; James F. Fleck, MD, is supported by theNational Research Council of Brazil (CNPq) Grant No.203422/86 CL	Lawrence H. Einhorn is the Walther American CancerSociety Clinical Professor of Oncology, o/w none	CT	Y	NR	NR	NR	at initial staging	≥24 months		NR	LD, CR	Study 1 (LUN 328): PCI was given to all patients during induction treatment (only CR patients), Study 2 (LUN 343): PCI initially given to all patients and subsequently optional, Study 3 (retrospective from LD SCLC patients treated at Indiana University): no patients received PCI	ED, ipsilateral pleural effusions, resection of primary tumor at time of diagnosis	58	38	20	38	20	NR	median 59 years (range 40-71)	median 60 years (range 50-76)	NR	33/25	22/16	11/9	LD	LD	LD	LD	NR	NR	NR
Leukoencephalopathy in small cell lung cancer patients receiving prophylactic cranial irradiation	Frytak et al.	1989	Frytak et al., 1989	United States	NR	NA	Full text	English	Yes	*no plots	NA	determine neurotoxicity in patients with LD SCLC who received combination chemotherapy ± PCI	RCS	Retrospective cohort study	1975	1985	NR	NR	CT or MRI	Y	NR	NR	NR	all patients had negative CT prior to treatment; after 1983 many had MRI prior to initial treatment	NR		NR	age ≤70 yrs, measurable/evaluable disease, no prior chemotherapy/RT, negative CT brain prior to treatment	NR	NR	283	160	123	160	123	NR	NR	NR	NR	NR	NR	NR	Mixed	limited disease in ≥ 80% of patients	NR	NR	NR	NR	NR
Limited stage small cell lung cancer: Patterns of care and outcomes of a single institution over 15 years	Hwang et al.	2017	Hwang et al. , 2017	Australia	Single	NR	Abstract	English	No	*no plots	NA	analyze patterns of care, toxicity, and survival for LD SCLC	RCS	Retrospective cohort study	2000	2014	NR	NR	NR	NR	NR	NR	NR	NR	NR		NR	age >18 yrs, LD, treatment with curative or palliative intent	NR	NR	32	10	22	10	22	median 66.5 years	NR	NR	66.5	13/19	NR	NR	LD	LD	LD	LD	ECOG 0: 16, NR: 16	NR	NR
Sequential chemotherapy followed by radical thoracic radiotherapy (50 Gy in 25 fractions) in limited stage small cell lung cancer	Iqbal et al.	2020	Iqbal et al., 2020	United Kingdom	Single	NR	Full text	English	No	*HR from fig 3 for OS	NA	assess outcomes in LD SCLC where concurrent CRT is inappropriate due to tumor bulk, comorbidities, or PS	RCS	Retrospective cohort study	2011-09-01	2016-08-01	none	none	CT	Y	NR	NR	NR	at initial staging	median 20.6 months	20.6	NR	LD, treatment with EP chemotherapy followed by TRT	reasons for no PCI: patient refusal, age ≥75 felt to be a contraindication, declining PS	NR	59	46	13 (declined PCI: 4, age > 75yrs: 2, declining PS: 1, no info why no PCI: 6)	46	13	median 66 years (range 46-90)	NR	NR	66	30/29	NR	NR	LD	LD	LD	LD	NR	NR	NR
Prophylactic Cranial Irradiation for Patients With Small-Cell Lung Cancer in Complete Remission	Arriagada et al.	1995	Arriagada et al., 1995	France	Multiple	NR	Full text	English	Yes	fig 1: IMD incidence, fig 2: isolated IMD relapse, fig 3: OS	NA	evaluate the effects of PCI on IMD, OS, and late-occuring toxic effects effects on SCLC patients with CR	RCT	Randomised controlled trial	1985-05-01	1993-03-01	Supported in part by grant 883063 from the Institut National de la Sant6 et dela Recherche Mddicale/Caisse R¬£gionale Assurance Maladie d'lle de France,Franc	NR	CT	randomization	randomization	randomization	Yes	prior to randomization	NR		CT was performed at 6, 12, 30, and 48 months following randomization	CR, age ≤70 years, KPS >60, no prior history of cancer, brain CT showing no evidence of metastses; if ED, negative assessment of prior metastatic sites	RCT	IMD, other metastases, other uncontrolled disease, history of another cancer	294	145	149	145	149	NR	mean 57±8 years	mean 56±9 years	NR	174/120	88/57	86/63	Mixed	LD: 240, ED: 54	LD: 122, ED: 23	LD: 118, ED: 31	NR	KPS 90-100: 62%, KPS 70-80: 37%, KPS ≤60: 1%	KPS 90-100: 62%, KPS 70-80: 35%, KPS ≤60: 3%
Prophylactic Cranial Irradiation for Limited-Stage Small-Cell Lung Cancer Patients: secondary Findings From the Prospective Randomized Phase 3 CONVERT Trial	Levy et al.	2018	Levy et al., 2018	France, United Kingdom, Canada	Multiple	CONVERT (NCT00433563)	Full text	English	No	*no plots, main trial assigned px to once daily vs twice daily TRT	NA	report on PCI delivery and timing relating to CRT, survival, and impact of thoracic dose fractionation on risk of IMD relapse in patients from CONVERT	RCS	Retrospective cohort study	2008-04-01	2013-11-01	Cancer ResearchUK Clinical Trials Awards and Advisory Committee(grant reference number C17052/A8154), French Min-istry of Health, Programme Hospitalier de RechercheClinique (grant reference number NAT 2007-28-01),Canadian Cancer Society Research Institute (grantreference number 021039), and the European Organi-sation for the Research and Treatment of Cancer (CancerResearch Fund, Lung Cancer, and …	Dr. Le P√©choux has received personal fees from AstraZeneca. The remaining authors declare no conflict of interest	CT or MRI	randomization	randomization	randomization	No	prior to randomization	median 45 months (PCI group only), 4 patients were lost to follow-up	45	NR	LD, ECOG 0-2	no clinical evidence of BM and no PD after chemotherapy	NR	519	449	70	449	70	NR	median 63 years (range 29-81)	median 64 years (range 36-84)	NR	284/235	252/197	32/38	LD	LD	LD	LD	ECOG 0: 241, ECOG 1:262, ECOG 2: 16	ECOG 0: 215, ECOG 1: 222, ECOG 2: 12	ECOG 0: 26, ECOG 1: 40, ECOG 2: 4
Elective (prophylactic) brain irradiation in small cell lung cancer patients treated with chemotherapy combined with surgery	Lewiński et al.	1990	Lewiński et al., 1990	Poland	Single	NA	Full text	Polish	Yes	*no plots, full text in polish only	NA	compare incidence of IMD in SCLC patients treated with and without PCI	RCS	Retrospective cohort study	NR	NR	NR	NR	NR	NR	NR	NR	NR	NR	NR		NR	SCLC	LD with CR	NR	46	17	29	17	29	NR	NR	NR	NR	NR	NR	NR	NR	NR	NR	NR	NR	NR	NR
Survival and prognostic factors in small cell lung cancer	Li et al.	2010	Li et al., 2010	China	Single	NR	Full text	English	No	PCI recommended for LD SCLC w CR or good response, paper reports LD and ED cohort, PCI results apply only to LD	NA	evaluate treatment outcomes of patients with SCLC with a focus on prognostic factors for response to therapy and survival	RCS	Retrospective cohort study	1997-01-01	2005-12-01	NR	NR	CT	Y	NR	NR	NR	at initial staging, repeated at restaging if clinically indicated	31 months (range 2-64)	31	CT was performed if clinically indicated	PS 0-3, adequate bone marrow, hepatic, or renal function, EP or cyclophosphamide, adriamycin, and vincristine chemotherapy, available clinical and FU data	LD	ED	57	22	35	22	35	NR	NR	NR	NR	NR	NR	NR	LD	LD	LD	LD	NR	NR	NR
Prophylactic cranial irradiation in limited-stage small cell lung cancer	Liengswangwong et al.	1995	Liengswangwong et al., 1995	United States	Single	NR	Full text	English	Yes	*fig 1: freedom from CNS relapse, OS	NA	evaluate PCI in LD SCLC patients who achieved CR to initial chemotherapy	RCS	Retrospective cohort study	1982	1990	NR	NR	CT	Y	NR	NR	NR	at initial staging, not repeated after chemotherapy	median 60 months (range 6-77)	60	CT was performed every year or if clinically indicated	LD, treatment with combined chemotherapy and post-TRT, CR following TRT	PR/CR after the initial cycles of chemotherapy	NR	43	24	19	24	19	≤50 years: 3, >50 years: 40	≤50 years: 1, >50 years, 23	≤50 years: 2, >50 years: 17	NR	19/24	12/12	7/12	LD	LD	LD	LD	ECOG 0/1: 36, ECOG ≥2: 7	ECOG 0/1: 19, ECOG ≥2: 5	ECOG 0/1: 17, ECOG ≥2: 2
Quality of life during chemotherapy for small cell lung cancer: assessment and use of a daily diary card in a randomized trial	Geddes et al.	1990	Geddes et al., 1990	United Kingdom	Multiple	NR	Full text	English	No	*no plots, participants from QoL study were drawn from RCT, PCI given to px w PR or CR 3 wks post fourth course of chemo, study evalluated as retrospective cohort study bc RCT not for PCI	NA	measure quality of life using a daily diary card; assess differences in quality of life in patients without progressive disease who received 4 vs 8 cycles of chemotherapy	RCS	Retrospective cohort study	1984-03-01	1985-02-01	supported by a grant from the Cancer Research Campaign	NR	NR	NR	NR	NR	NR	NR	NR		NR	participation in RCT (Spiro et al., 1989)	PR/CR	ECOG PS <70%	53	NR	NR	NR	NR	NR	NR	NR	NR	38/15	NR	NR	Mixed	LD: 16, ED: 37	NR	NR	KPS 80-100: 50, KPS 70-80: 3	NR	NR
Phase III study of adjuvant vaccination with Bec2/bacille Calmette-Guerin in responding patients with limited-disease small-cell lung cancer (European Organisation for Research and Treatment of Cancer 08971-08971B; Silva Study)	Giaccone et al.	2005	Giaccone et al., 2005	EORTC study involving 17 countries	Multiple	EORTC 08971-08971B, Silva Study	Full text	English	No	*no plots, main study is RCT not designed for PCI	NA	whether Bec2/bacille Calmette-Guerin prolongs survival in patients with LD SCLC after major response to chemotherapy and chest RT	RCS	Retrospective cohort study	1998-03-01	2002-10-01	NR	Giuseppe Giacone: Honaria - Merck (<$10,000), Paul B. Chapman: research Funds - Merck ($10,000-99,999), Oriol Masso: employment - Merck	CT	Y	NR	NR	NR	at start of induction chemotherapy and repeated at randomization	median 35.6 months	35.6	NR	LD, PR/CR to adequate induction CRT, KPS ≥60, adequate bone marrow, liver, renal, and heart function, age ≥18 years, no known HIV or other active viral infection	CR	history of TB, or grade 3 skin toxicity to PPD of >5 U, surgical or second-line treatment for SCLC, splenectomy or splenic RT, prior therapy with proteins of murine origin, active infection, prior active malignancy within 5 years, pregnancy, patients requiring chronic use of systemic antihistamines, NSAIDs, or corticosteroids	515	319	196	319	196	NR	NR	NR	NR	321/194	NR	NR	LD	LD	LD	LD	KPS≥80: 484, KPS 60-70: 31	NR	NR
Utilization of prophylactic cranial irradiation in patients with limited stage small cell lung carcinoma	Giuliani et al.	2010	Giuliani et al., 2010	Canada	Single	NA	Full text	English	Yes	*no need to extract plots (HR given), Of the patients who did not receive PCI, 37.5%(30) refused the treatment, 18.8% (15) were lost tofollow-up, 15.0% (12) had a partial response to chemo-radiotherapy, 8.8% (7) had other reasons for not receivingPCI, and in 20.0% (16), the reason was not documented.	NA	assess utilization of PCI in LD SCLC, assess factors impacting PCI utilization, assess impact of PCI on brain failure free survival and OS	RCS	Retrospective cohort study	1997	2007	NR	None	CT or MRI	Mixed	Mixed	Mixed	No	at initial staging before starting CRT and as part of restaging after completion of CRT/before PCI	median 18.8 months (range 2.2-130.1)	18.8	NR	LD, CRT for curative intent	discussed for all patients; reasons for no PCI: patient declined (toxicity concerns, toxicity during CRT), NR	PD post CRT, px not eligible to receive PCI per institutional practice	207	127	80	127	80	median 65.7 years (range 38.6-88.1)	≥65 years: 69, >65 years: 58	≥65 years: 29, >65 years: 51	65.7	111/96	69/58	42/38	LD	LD	LD	LD	NR	NR	NR
Clinical significance of downstaging in patients treated with chemoradiotherapy for limited-disease small cell lung cancer	Go et al.	2014	Go et al., 2014	South Korea	Single	NA	Full text	English	No	*no plots, "two first of the px were eligible for PCI" -> suggests selection bias	NA	investigate the effect of downstaging on OS in LD SCLC patients treated with first-line treatment	RCS	Retrospective cohort study	1999-04-01	2012-11-01	This study was supported by grants from the Innovative Research Institute for Cell Therapy, Republic of Korea (A062260).	none	NR	NR	NR	NR	NR	NR	NR		NR	LD	NR	non-evaluable TNM stage after treatment, CT not evaluated within 4 weeks after completion of first-line treatment, surgical resection was performed during first-line treatment	210	139	71	139	71	median 62 years (range 42-86)	NR	NR	62	180/30	NR	NR	LD	LD	LD	LD	ECOG 0-1: 174‚ ECOG≥2: 27, NR: 9	NR	NR
Prophylactic Cranial Irradiation (PCI) and Consolidative Thoracic Radiation (TRT) in Extensive Stage Small Cell (ES-SCLC) Lung Cancer	Gross et al.	2020	Gross et al., 2020	United States	Single	NR	Abstract	English	Yes	*no plots	NA	explore outcomes of patients undergoing PCI and TRT	RCS	Retrospective cohort study	2009	2018	NR	M. Machtay: Research Grant; AbbVie,Elekta Inc., Astra Zeneca. Honoraria; Elekta Inc., Varian Inc., Mevion Inc.,Viewray Inc. Consultant; AbbVie, Astra Zeneca. Travel Expenses; ElektaInc., Varian Inc., Mevion Inc., Viewray Inc.; RTOG Foundation, NRGOncology Group; otherwise none	NR	Y	NR	NR	NR	at initial staging	NR		NR	ED, no IMD at primary cancer diagnosis	NR	IMD at initial diagnosis and initial chemotherapy	137	34	103	34	103	median 65.6 years (range 43-91)	NR	NR	65.6	96/41	NR	NR	ED	ED	ED	ED	NR	NR	NR
Comparative study of clinicopathological characteristics and prognosis between combined and pure small cell lung cancer (SCLC) after surgical resection	Guo et al.	2020	Guo et al., 2020	China	Single	NA	Full text	English	No	*fig 3a (OS)	NA	explore clinicopathological characteristics and explore treatment strategies in pure and combined SCLC	RCS	Retrospective cohort study	2005-07-01	2016-04-01	China Cancer Foundation Beijing Hopes Marathon Fund Project (LC2017A20, 2017-2020)	none	MRI	Y	NR	NR	NR	at initial staging	median 46.8 months (range 1-166.6), 15% of patients were lost to follow-up	46.8	NR	surgically resected SCLC with systematic lymph node dissection	resection of primary (even if LN mets)	first-line CRT	251	59	192	59	192	mean 56.56±10.12 years	NR	NR	NR	175/76	NR	NR	Mixed	LD 242, ED 9	NR	NR	NR	NR	NR
Prophylactic Cranial Irradiation Can Not Provide Survival Benefits for Resected Small Cell Lung Cancer Without Lymph Node Involvement	Han et al.	2018	Han et al., 2018	China	Single	NR	Abstract	English	Yes	no plots, direction of HR not defined	NA	assess role of PCI in SCLC after resection without lymph node mets	RCS	Retrospective cohort study	2006-01-01	2017-05-01	NR	NR	NR	NR	NR	NR	NR	NR	NR		NR	N0M0	NR	NR	146	44	102	44	102	NR	NR	NR	NR	NR	NR	NR	LD	LD	LD	LD	NR	NR	NR
Small cell lung cancer overall survival, incidence of brain metastases and use of prophylactic cranial irradiation for patients treated in Cambridge during 2005-2009	Harden et al.	2011	Harden et al., 2011	United Kingdom	Multiple	NR	Abstract	English	Yes	*no plots, no info on how px were selected for PCI	NA	assess local survival data and effect of PCI on clinical outcomes	RCS	Retrospective cohort study	2005	2009	NR	NR	NR	NR	NR	NR	NR	NR	NR		NR	NR	LD/ED response to induction chemotherapy	NR	127 px who received CT	57	70	57	70	NR	NR	NR	NR	NR	NR	NR	Mixed	LD: 61, ED: 66	LD: 39, ED: 18	LD: 22, ED: 48	NR	NR	NR
Mediastinal radiotherapy after multidrug chemotherapy and prophylactic cranial irradiation in patients with SCLC--treatment results after long-term follow-up and literature overview	Herrmann et al.	2011	Herrmann et al., 2011	Germany	Single	NA	Full text	English	Yes	*no plots	NA	evaluate efficacy and toxicity of sequential CRT and the effect of PCI on OS	RCS	Retrospective cohort study	1995	2005	NR	none	NR	NR	NR	NR	NR	NR	median 78.6 (range 8.2-137.3)	78.6	NR	treatment with curative intent	LD, good general condition (CTC ≤1), at least PR	NR	96	15	81	15	81	median 61 years (range 39-79)	NR	NR	61	67/29	NR	NR	Mixed	LD: 64, ED: 32	LD: 15, ED: 0	LD: 49, ED: 32	NR	NR	NR
Survival in stage IV small cell lung cancer and effect of prophylactic cranial irradiation	Hett et al.	2014	Hett et al., 2014	United Kingdom	Single	NA	Abstract	English	Yes	*fig, # institutions NR; any px who received systemic anti-cancer therapy was suitable for PCI	NA	survival in stage IV SCLC and effect of PCI	RCS	Retrospective cohort study	2010-01-01	2012-12-01	NR	NR	NR	NR	NR	NR	NR	NR	NR		NR	stage IV	felt to be suitable by physicians	NR	60	41	19	41	19	NR	NR	NR	NR	NR	NR	NR	ED	ED	ED	ED	NR	NR	NR
Utilization of Prophylactic Cranial Irradiation for Extensive Stage Small Cell Lung Cancer-Is There a Benefit in the MRI Screening Era?	Keller et al.	2020	Keller et al., 2020	United States	Single	NA	Abstract	English	Yes	NR	NA	report outcomes of patients with ED SCLC ± PCI after good response to chemotherapy with institutional clinical pathways encouraging MRI prior to PCI	RCS	Retrospective cohort study	2009	2019	NR	none	MRI	NR	Y	NR	NR	prior to PCI to rule out subclinical IMD	median 11.5 months (IQR 8.4-16.6)	11.5	NR	ED, good response to upfront chemotherapy	at the discretion of the treating physician	IMD prior to PCI	224	137	87	137	87	NR	NR	NR	NR	NR	NR	NR	ED	ED	ED	ED	NR	NR	NR
An examination of the incidence and treatment of brain metastases after prophylactic cranial irradiation (PCI) forsmall cell lung cancer (SCLC)	Khaira et al.	2010	Khaira et al., 2010	Canada	Multiple	NA	Abstract	English	Yes	*no plots	NA	review radiation fractionation used for LD and ED, determine incidence of IMD following PCI, document treatment delivered for post-PCI cranial disease	RCS	Retrospective cohort study	2006-01-01	2008-12-01	NR	NR	NR	NR	NR	NR	NR	NR	NR		NR	NR	no PCI for patients who declined treament	clinical records NA, treatment with single-agent chemotherapy, IMD at time of diagnosis, PD	291	166	125	166	125	NR	NR	NR	NR	NR	NR	NR	Mixed	LD: 144, ED: 147	LD: 109, ED: 57	LD: 35, ED: 90	NR	NR	NR
Sequential or concomitant chemotherapy in limited stage small-cell lung cancer	Khanfir et al.	2011	Khanfir et al., 2011	Switzerland	Single	NR	Full text	English	No	no plots	NA	assess outcomes of patients with LD SCLC treated with radiation ≥50 Gy in combination with chemotherapy; compare sequential vs concomitant CRT	RCS	Retrospective cohort study	1997-12-01	2006-01-01	none	none	MRI	Y	NR	NR	NR	at initial staging	median 36 months (range 6-107)	36	NR	LD	PCI proposed to all patietns without PD; reasons for no PCI: patient refusal (n=5), PD (n=1), NR (n=16)	NR	69	47	22	47	22	median 60 years (range 36-78)	NR	NR	60	46/23	NR	NR	LD	LD	LD	LD	ECOG 0: 51, ECOG 1: 16, ECOG 2: 1, NR: 1	NR	NR
The Younger Patients Have More Better Prognosis in Limited Disease Small Cell Lung Cancer	Kim et al.	2016	Kim et al., 2016	South Korea	Single	NA	Full text	English	No	*no plots	NA	determine prognostic factors for survival in SCLC	RCS	Retrospective cohort study	Jan 1 2008	Dec 31 2012	NR	none	NR	NR	NR	NR	NR	NR	NR		NR	ECOG 0-2	NR	age <18 yrs, prior treatment of SCLC	198	77	121	77	121	≤65 years: 48, >65 years: 29	NR	NR	NR	NR	NR	NR	LD	LD	LD	LD	ECOG 0-1: 177, ECOG 2: 21	NR	NR
Role of prophylactic cranial irradiation for elderly patients with limited-disease small-cell lung cancer: inverse probability of treatment weighting using propensity score	Kim et al.	2019	Kim et al., 2019	South Korea	Single	NA	Full text	English	Yes	*plots given, no need to extract (HR reported), adjusted analysis using inverse probability of treatment weighting (IPTW) calculated based on age, sex, LDH level, PS, thoracic RT dose, tx schedule (ie factors that were identified on UV to significantly impact treatment selection)	age, sex, LDH level, PS, thoracic RT dose, treatment schedule	identify whether there is survival benefit for PCI in elderly patients with LD SCLC	RCS	Retrospective cohort study	1994-11-01	2010-06-01	none	none	MRI	Y	NR	NR	NR	at initial staging	median 22 months (range 1-150)	22	if clinically indicated	LD, treatment with curative intent with EP chemotherapy + TRT	PCI offered to patients with favourable clinical/radiographic response; reasons for no PCI due to physician/patient preference, e.g. neurotoxicity concernc, medical unfitness, old age	CRT w etoposide + ifosfamide + cisplatin (VIP), did not complete CRT due to poor performance, px refusal f TRT, no available FU data	234	139	95	139	95	median 61 years (range 34-77)	median 60 years (range 34-75)	median 62 years (range 40-77)	61	204/30	123/16	81/14	LD	LD	LD	LD	ECOG 0: 29, ECOG 1-2: 205	ECOG 0: 22, ECOG 1-2: 117	ECOG 0: 7, ECOG 1-2: 88
The value of prophylactic cranial irradiation in limited-stage small cell lung cancer: Should it always be recommended?	Koh et al.	2019	Koh et al., 2019	South Korea	Single	NR	Full text	English	Yes	*figures for extraction: 2 (all px), 3 (CR only)	NA	define a group of patients for whom PCI can be omitted with minimal risk	RCS	Retrospective cohort study	2004-01-01	2015-12-01	This research was supported by Basic Science Research Program through the National Research Foundation of Korea (NRF) funded by the Ministry of Education (No. NRF-2017R1D1A1B03035167) and by a grant from the Asan Institute for Life Sciences, Seoul, Korea (No. 2018-472)	none	CT or MRI	Y	NR	NR	NR	at intial staging, repeated afterwards if clinically indicated	median 15 months (range 2-129)	15	if clinically indicated	LD, receipt of RT with curative intent, CR/PR following initial therapy	NR	IMD prior to initiation of treatment	350	160	190	160	190	median 61 years (range 32-83)	median 59 years (range 35-75)	median 64 years (range 41-83)	61	310/40	145/15	165/25	LD	LD	LD	LD	ECOG 0/1: 332, ECOG 2: 16, ECOG 3: 2	ECOG 0-1: 154, ECOG 2: 5, ECOG 3: 1	ECOG 0-1: 178, ECOG 2: 11, ECOG 3: 1
The value of prophylactic cranial irradiation in limited-stage small cell lung cancer: Should it always be recommended?	Koh et al.	2019	Koh et al., 2019	South Korea	Single	NR		English	Yes					Retrospective cohort study					CT or MRI	Y	NR	NR	NR											101	59				NR				LD
Changes in the relative risk and sites of central nervous system metastasis with effective combined chemotherapy and radiation therapy for small cell carcinoma of the lung	Komaki et al.	1983	Komaki et al., 1983	United States	Single	NA	Full text	English	Yes	*no plots	NA	investigate necessity of PCI (especially in ED SCLC)	RCS	Retrospective cohort study	1974-01-01	1982-03-31	NR	NR	pre: 1979: radionucleotide, post 1979: CT permitted instead of radionucleotide	Y	NR	NR	NR	at intial staging, repeated afterwards if clinically indicated	NR		if clinically indicated	NR	NR	clinical or radiographic evidence of IMD at time of presentation	205	123	82	123	82	NR	median 61 years (range 39-96)	median 61 years (range 42-95)	NR	NR	90/33	62/20	Mixed	LD: 91, ED: 114	LD: 60, ED: 63	LD: 31, ED: 51	NR	NR	NR
Completing thoracic radiation therapy with concurrent chemotherapy within 6 weeks is important for reducing distant disease in patients with limited-stage small cell lung cancer	Komaki et al.	2016	Komaki et al., 2016	United States	Single	NR	Abstract	English	No	*no plots, only px w CR were given PCI [source: 2014]	NA	analyze 5-year OS and effect of factors in LD SCLC patients treated with RT + chemotherapy	RCS	Retrospective cohort study	1985-03-01	2007-08-01	NR	none	MRI	Y	NR	NR	NR	at initial staging	median 20 months (range 1-224)	20	NR	LD	CR	NR	578	307	271	307	271	median 61 years (range 27-95)	NR	NR	61	NR	NR	NR	LD	LD	LD	LD	median KPS 90	NR	NR
Does prophylactic cranial irradiation improve overall survival of elderly patients with limited-stage small cell lung cancer?	Komaki et al.	2015	Komaki et al., 2015	United States	Single	NA	Abstract	English	Yes	*no plots	NA	investigate PCI for elderly patients	RCS	Retrospective cohort study	1986	2009	NR	NR	NR	NR	NR	NR	NR	NR	NR		NR	LD, definitive concurrent CRT to total dose of 45/70 Gy, age ≥70 yrs	NR	NR	143	54	97	54	97	≥70 years	≥70 years	≥70 years	NR	NR	NR	NR	LD	LD	LD	LD	NR	NR	NR
Cisplatin/etoposide versus carboplatin/etoposide chemotherapy and irradiation in small cell lung cancer: a randomized phase III study. Hellenic Cooperative Oncology Group for Lung Cancer Trials	Kosmidis et al.	1994	Kosmidis et al., 1994	Greece	Multiple	NR	Full text	English	No	*no PCI; not RCT for PCI; PCI was supposed to be for responders but not always avail at different institutions	NA	investigate EP vs CP chemotherapy	RCT	Randomised controlled trial	1987-09-01	1991-02-01	NR	NR	CT	Y	NR	NR	NR	at study enrolment	NR		NR	previously untreated, measureable/evaluable disease, ECOG <3, age <75 yrs, WBC >4 x 10^9, platelets >100 x 10^9, serum creatinine <1.5 mg/dl, creatinine clearance ≥60 ml/min, serum bilirubin <2 mg/dl	LD: any response, ED: CR	previous CT/RT, secondary malignancies, severe heart disease	147	123	24	123	24	NR	NR	NR	NR	133/10	NR	NR	Mixed	LD: 82, ED: 61	LD: 73, ED: 50	LD: 9, ED: 11 *LD numbers in table 3 (chest irradiation) don't match with LD numbers in table 1	ECOG 0: 16, ECOG 1: 95, ECOG 2: 29, ECOG 3: 4	NR	NR
Application of prophylactic cranial irradiation in limited-stage small-cell lung cancer: which patients could benefit?	Kou et al.	2018	Kou et al., 2018	United States	Multiple	NA	Full text	English	Yes	*fig 1a (OS)	NA	identify characteristics of patients who may not benefit from PCI in LD SCLC	RCS	Retrospective cohort study	1988	1997	NR	NR	NR	NR	NR	NR	NR	NR	NR		NR	LD	NR	metastatic disease or any other site of carcinoma	2572	394	2178	394	2178	<50 years: 1728, ≥50 years: 844	<50 years: 305, ≥50 years: 89	<50 years: 1423, ≥50 years: 755	NR	1365/1207	213/181	1152/1026	LD	LD	LD	LD	NR	NR	NR
Combining 18F-FDG PET/CT and Serum Lactate Dehydrogenase for Prognostic Evaluation of Small Cell Lung Cancer	Lin et al.	2020	Lin et al., 2020	China	Single	NA	Full text	English	No	*no plots	NA	investigate value of using 18F-FDG PET/chemotherapy in combination with serum LDH for prognostic evaluation of newly diagnosed SCLC	RCS	Retrospective cohort study	2005-06-01	2016-12-01	This work was supported by the Natural Science Foundation ofGuangdong Province, China, No. 2018A030310239.	None	whole body F-FDG^18-PET/CT four weeks before treatment	Y	NR	NR	NR	four weeks before treatment initiation	median 18 months (range 2-101)	18	NR	NR	NR	NR	118	38	80	38	80	median 59 years (range 30-81)	NR	NR	59	106/12	NR	NR	Mixed	LD: 54, ED: 64	NR	NR	KPS 90: 97, KPS 80: 19, KPS 70: 2	NR	NR
Late neurological complications after prophylactic cranial irradiation in patients with small-cell lung cancer: the Toronto experience	Lishner et al.	1990	Lishner et al., 1990	Canada	Single	NR	Full text	English	Yes	*no plots	NA	neurologic complications among survivors of SCLC (>2 years) treated with various chemotherapy regimens ± PCI	RCS	Retrospective cohort study	1975-12-01	1985-07-01	NR	NR	NR	NR	NR	NR	NR	NR	≥2 years		NR	survival ≥2 yrs following primary cancer diagnosis	NR	therapeutic WBRT prior to PCI	58	48	10	48	10	median 61 years (range 45-75)	NR	NR	61	35/23	NR	NR	NR	NR	NR	NR	ECOG 0: 11, ECOG 1: 39, ECOG 2: 8	NR	NR
Characterization of never-smoking and its association with clinical outcomes in Chinese patients with small-cell lung cancer	X Liu et al.	2018	X Liu et al., 2018	China	Single	NA	Full text	English	No	fig 3a (PFS tot who present without IMD), fig 3c (OS tot cohort who present without IMD) *NB figures for ED also avail but cannot extract bc #ED pxs with PCI no PCI is NR	NA	investigate never-smoking and its association with treatment outcomes in SCLC	RCS	Retrospective cohort study	2014-01-01	2015-10-01	study was sponsored by grants from the National NaturalScience Foundation of China (No. 81672286, 81401890 and81772467),‚ÄúShuguang Program‚Äùsupported by Shanghai EducationDevelopment Foundation andShanghai Municipal EducationCommission (No. 16SG18), the Chronic Diseases Program of ShanghaiShen Kang Pharmaceutical Development Co. Ltd (No. SHDC12015314), Shanghai Committee of Science and Technolo…	None	NR	NR	NR	NR	NR	NR	NR		NR	CR/PR to initial therapy, no evidence of IMD at the time of diagnosis	NR	surgical resection, missing data on FU	142	15	127	15	127	NR	NR	NR	NR	NR	NR	NR	Mixed	LD: 61, ED: 81	NR	NR	NR	NR	NR
The results of treatment in 100 patients with limited-stage small cell lung cancer	Liu et al.	1993	Liu et al. , 1993	China	Single	NR	Full text	English	Yes	*no plots, PCI given to CR and PR	NA	report effects of combination induction chemotherapy and thoracic and PCI on SCLC	RCS	Retrospective cohort study	1980-12-01	1987-12-01	NR	NR	CT	Mixed	NR	NR	NR	at initial staging for some patients	≥2 years		NR	LD, previously untreated	reasons for no PCI in CR group: patient refusal; PR with resolving residual tumor	no complete induction chemotherapy or RT, treatment with COM-Cc-VP-PPD induction chemotherapy	94	44	50	44	50	median 52 years (range 19-80)	NR	NR	52	72/28	NR	NR	LD	LD	LD	LD	NR	NR	NR
Do age and comorbidity impact treatment allocation and outcomes in limited stage small-cell lung cancer? A community-based population analysis	Ludbrook et al.	2003	Ludbrook et al. , 2003	Canada	Single	NR	Full text	English	No	*no plots, PCI offered medically fit px in CR after first-line	NA	analyze relapse and survival in a cummunity-based population with LD SCLC according to age and comorbidity	RCS	Retrospective cohort study	Jan 1 1991	Dec 31 1999	NR	NR	CT	Mixed	NR	NR	NR	at initial staging for some patients	median 52 months (range 10-92) for patients alive at the time of writing, 3 patients were lost to follow-up	52	NR	LD	NR	inability to locate study records	95	41	54	41	54	NR	NR	NR	NR	NR	NR	NR	LD	LD	LD	LD	NR	NR	NR
Factors influencing the utilization of prophylactic cranial irradiation in patients with limited-stage small cell lung cancer	Lok et al.	2017	Lok et al., 2017	United States	Single	NA	Full text	English	Yes	*no plots	NA	examine rate of PCI use and factors associated with lack of use in patients with LD SCLC	RCS	Retrospective cohort study	1999	2013	National Cancer Institute at the National Institutes of Health (grant number P30 CA008748)	None	CT or MRI	Y	NR	NR	NR	at initial staging	median 29.7 months	29.7	MRI was performed every 3-6 months or if clinically indicated	LD, treatment with curative intent	reaosns for lack of PCI - patient refusal, medically unfit according to medical oncologist, medically unfit according to radiation oncologist	patient lost to FU with unknown chemotherapy status, PD, death shortly after initial therapy, lost to FU	208	115	93	115	93	median 67 years (range 43-93)	median 63 years (range 33-85)	median 71 years (range 46 - 94)	67	90/119	44/71	45/48	LD	LD	LD	LD	median KPS 90 (range 40-100)	median KPS 90 (range 60-100)	median KPS 80 (range 40-100)
Timing of thoracic radiotherapy is more important than dose intensification in patients with limited-stage small cell lung cancer: a parallel comparison of two prospective studies	Hu et al.	2020	Hu et al., 2020	China	Multiple	NCT0299078, NCT01731548	Full text	English	No	*no plots; results from two prospective studies, # institutions NR?	NA	compare efficacy between hyperfractionated and hypofractionated TRT; explore prognostic factors influencing prognosis	PCS	Prospective cohort study	hyperfrac: Mar 2005, hypofr: May 2005	hyperfr: May 2014, hypofr: Jul 2012	This study was funded by the National Natural ScienceFoundation of China (grant numbers 81402540 and 81672972), theNational Health Commission scientific research funds‚ÄîZhejiangprovince major science and technology project on medicine (grantnumber WKJ-ZJ-1701), co-cultivation project of National HealthCommission of the People‚Äôs Republic of China and Zhejiang province(grant number 2014PYA003), …	none	CT or MRI	Y	NR	NR	NR	at initial staging	hyperfractionated RT: median 20.4 months (range 5.7-113.1), hypofractionated: median 17.8 months (range 5.5-95.0)		NR	radiologically (CT/MRI brain, CT chest/abdomen) confirmed LD, no malignant pleural or pericardial effussion, age 18-75 yrs, no prior treatment with TRT/chemotherapy/biotherapy, ECOG 0-1, adequate hematologic, cardiac, pulmonary, renal, and hepatic function	NR	NR	188	115	73	115	73	NR	NR	NR	NR	157/31	NR	NR	LD	LD	LD	LD	ECOG 0/1: 151, ECOG 2: 38	NR	NR
The impact of prophylactic cranial irradiation for post-operative patients with limited stage small cell lung cancer	Chen et al.	2018	Chen et al., 2018	China	Single	NA	Full text	English	Yes	*fig 1 OS, fig 3 BMFS	NA	evaluate impact of PCI on prognosis of patients who received definite surgery for surgically resected SCLC	RCS	Retrospective cohort study	2003-01-01	2015-12-01	This work was supported by National Natural Science Foundation of China (grantnumbers 81402540, 81672972) and the National Health and Family PinningCommission scientific research Funds-Zhejiang province major science andtechnology project on medicine (grant number WKJ-ZJ-17	none	MRI	Y	NR	NR	NR	at initial staging	NR		if clinically indicated	surgical resection, LD, primary, non-metastatic, no other cancer	NR	NR	52	19	33	19	33	range: 38-74 years , <60 years : 30, ≥ 60 years : 22	range 44-73 years , <60 years : 13, ≥60 years : 6	range: 38-74 years, <60 years: 17, ≥60 years: 16	NR	42/10	15/4	27/6	LD	LD	LD	LD	NR	NR	NR
A 10-year experience with combined modality therapy for Stage III small cell lung carcinoma	Jacobs et al.	1986	Jacobs et al., 1986	United States	Multiple	NA	Full text	English	No	*no plots, IMD incidence only evaluated in CR patients	NA	summarize treatment results in patients with Stage III SCLC	RCS	Retrospective cohort study	1974-03-01	1984-11-01	Supported by the Thomas Moore Fund and the Hany Greenburg Foundation	NR	before 1975: CT, after 1975: gallium scans followed by brain scans if clinically indicated	Y	NR	NR	NR	at initial staging	range 12-92 months		NR	stage III	NR	patients who had undergone pulmonary resection	68	45	23	45	23	NR	NR	NR	NR	NR	NR	NR	LD	LD	LD	LD	NR	NR	NR
Higher Dose Thoracic Radiation Therapy is Associated With Improved Overall Survival in Limited-stage Small Cell Lung Cancer: Analysis of the 15-year Experience from a Retrospective Cohort of 296 Patients	Janardanan Nair et al.	2012	Janardanan Nair et al. , 2012	Canada	Single	NR	Abstract	English	No	*no plots	NA	evaluate prognostic factors for survival in patients with LD SCLC treated with curative intent CRT to determine whether high doses of TRT influence treatment outcomes	RCS	Retrospective cohort study	1996	2011	NR	none	NR	NR	NR	NR	NR	NR	median 18.8 months	18.8	NR	LD, treatment with curative intent	NR	NR	296	NR	NR	NR	NR	NR	NR	NR	NR	NR	NR	NR	LD	LD	LD	LD	NR	NR	NR
Experience of prophylactic cranial irradiation in extensive stage small cell lung cancer at a regional cancer center in India	Jat et al.	2019	Jat et al., 2019	India	Single	NR	Abstract	English	Yes	*no plots	NA	assess benefits of PCI in ED SCLC who showed PR/CR after 4 cycles of EP-based chemotherapy	RCT	Randomised controlled trial	NR	NR	none	none	NR	NR	NR	NR	NR	NR	patients in both arms were followed for 1 year		NR	ED with CR/PR to 4 cycles of cisplatin and etoposide chemotherapy-based regimen, no symptomatic and radiological IMD	RCT	NR	71	36	35	36	35	NR	NR	NR	NR	NR	NR	NR	ED	ED	ED	ED	NR	NR	NR
PD-L1 expression level could predict the survival of patients with resectable small cell lung cancer	Jing et al.	2017	Jing et al., 2017	China	Single	NA	Abstract	English	No	*no plots	NA	detect PD-L1 expression in patients with SCLC; investigate correlation between PD-L1 expression and survival	RCS	Retrospective cohort study	2011	2013	NR	NR	NR	NR	NR	NR	NR	NR	NR		NR	complete surgical resection	PCI	NR	61	NR	NR	NR	NR	median 56 years (range 30-74)	NR	NR	56	43/18	NR	NR	LD	LD	LD	LD	NR	NR	NR
Is Post-chemotherapy tumor volume sufficient RT target volume in patients with LD-SCLC?	Jo et al.	2017	Jo et al., 2017	South Korea	NR	NA	Abstract	English	No	*no plots; primary study was RCT (but did not look at PCI)	NA	investigate pattern of intrathoracic failure regarding the RT target volume in patients receiving early or late thoracic RT for LD SCLC	RCS	Retrospective cohort study	NR	NR	NR	NR	NR	NR	NR	NR	NR	NR	median 28.5 months	28.5	NR	LD, received thoracic RT with either first cycle (early thoracic RT) or third cycle (late thoracic RT) of chemotherapy	PCI for CR or very good PR	NR	110	79	31	79	31	NR	NR	NR	NR	NR	NR	NR	LD	LD	LD	LD	NR	NR	NR
The role of radiosurgery in patients with brain metastasis from small cell lung carcinoma	Jo et al.	2011	Jo et al., 2011	South Korea	NR	NA	Full text	English	No	*fig 1 available for PCI vs primary vs salvage SRS after WBRT	NA	evaluate outcomes of GKRS ± WBRT for treatment of SCLC metastasis to the brain	RCS	Retrospective cohort study	2000	2010	supported by a grant of the Korea Healthcare technology R&D project, Ministry for Health & Welfare Affairs, Republic of Korea (A092255)	NR	NR	NR	NR	NR	NR	NR	mean 20.8 months (range 1-53) from SCLC diagnosis		NR	GKRS for IMD	NR	NR	50	11	salvage SRS: 27, primary SRS: 12	50	12	mean 63.5 years (range 49-83)	mean 62.3 years	salvage SRS: mean 62.7 years, primary SRS: mean 66.7 years	NR	47/3	10/1	salvage SRS: 25/2, first-line SRS: 12/0	NR	NR	NR	NR	median KPS 71.5 (range 50-100)	KPS ≥70: 8, KPS <70: 3	salvage SRS: KPS ≥70: 22, KPS <70: 5; first-line SRS: KPS ≥70: 10, KPS <70: 2
The role of radiosurgery in patients with brain metastasis from small cell lung carcinoma	Jo et al.	2011	Jo et al., 2011	South Korea	NR	NA		English	No					Retrospective cohort study					NR	NR	NR	NR	NR											50	27
How does influence changes in standard treatment in outcome results for limited stage small-cell lung cancer patients in a radiation oncology department?	Jove et al.	2011	Jove et al., 2011	South Korea	Single	NA	Abstract	English	No	*no plots	NA	evaluate treatment outcomes of standard CRT in LD SCLC; analyze effect of treatment evolution on survival	RCS	Retrospective cohort study	1994-05-01	2010-12-01	NR	NR	NR	NR	NR	NR	NR	NR	NR		NR	LD, PCI eligibility NR	NR	NR	266	146	120	146	120	mean 62.97 years (range 36-85)	NR	NR	NR	236/30	NR	NR	LD	LD	LD	LD	NR	NR	NR
Prophylactic cranial irradiation in patients with extensive-stage small-cell lung cancer (ES-SCLC): An updated tertiary cancer centre experience	Naidoo et al.	2018	Naidoo et al. , 2018	New Zealand	Single	NR	Abstract	English	Yes	no plots (HR given)	NA	determine whether PCI was associated with improved survival in ED SCLC	RCS	Retrospective cohort study	2001	2017-04-01	none	none	NR	NR	NR	NR	NR	NR	NR		NR	receipt of ≥1 cycle of chemotherapy, records available	NR	NR	295	68	227	68	227	NR	NR	NR	NR	NR	NR	NR	ED	ED	ED	ED	NR	NR	NR
Decreased metastasis and improved survival with early thoracic radiotherapy and prophylactic cranial irradiation in combined-modality treatment of limited-stage small cell lung cancer	Kamath et al.	1998	Kamath et al., 1998	United States	Single	NR	Full text	English	No	*no plots, PCI only offered to CR	NA	verify relative efficacy of early concurrent vs sequential TRT and EP chemotherapy in LD SCLC	RCS	Retrospective cohort study	1986-07-01	1994-08-01	NR	NR	CT	Y	NR	NR	NR	at initial staging	median 29.3 months (range 12-98), no loss to follow-up	29.3	NR	LD, treatment with combined TRT and etoposide-cisplatin chemotherapy	CR	NR	27	21	6	21	6	NR	NR	NR	NR	NR	NR	NR	LD	LD	LD	LD	NR	NR	NR
Prognostic Factors and Treatment of Early-stage Small-cell Lung Cancer	Kasmann et al.	2017	Kasmann et al., 2017	Germany	NR	NA	Full text	English	No	*no plots	NA	investigate prognostic factors in early stage SCLC treated with CRT	RCS	Retrospective cohort study	2006	2009	NR	none	NR	NR	NR	NR	NR	NR	NR		NR	stage I-II, treatment with CRT	NR	NR	8	6	2	6	2	median 64 months	NR	NR	64	NR	NR	NR	LD	LD	LD	LD	NR	NR	NR
Neutrophil-to-Lymphocyte Ratio Predicts Outcome in Limited Disease Small-cell Lung Cancer	Käsmann et al.	2017	Käsmann et al., 2017	Germany	NR	NA	Full text	English	No	*no plots	NA	investigate the impact of systemic inflammation measured with neutrophil-to-lymphocyte ratio and platelet-to-lymphocyte ratio at time of diagnosis in patients with LD SCLC	RCS	Retrospective cohort study	2006	2014	NR	none	NR	NR	NR	NR	NR	NR	NR		NR	LD, treatment with CRT	NR	enrolment in prospective trials	65	47	18	47	18	≤65: 36 years, >65 years: 29	NR	NR	NR	40/25	NR	NR	LD	LD	LD	LD	ECOG 0-1: 47, ECOG 2-3: 18	NR	NR
Karnofsky Performance Score, Radiation Dose and Nodal Status Predict Survival of Elderly Patients Irradiated for Limited-disease Small-cell Lung Cancer	Käsmann et al.	2016	Käsmann et al., 2016	Germany	NR	NA	Full text	English	No	*no plots	NA	determine prognostic factors in elderly patients irradiated for LD SCLC	RCS	Retrospective cohort study	NR	NR	NR	none	NR	NR	NR	NR	NR	NR	NR		NR	age ≥65 yrs at start of chemotherapy, treatment with CRT	NR	NR	36	26	10	26	10	median 69.5 years	NR	NR	69.5	26/10	NR	NR	LD	LD	LD	LD	KPS ≥70: 12, KPS>70: 24	NR	NR
Efficacy of prophylactic cranial irradiation in patients with limited-disease small-cell lung cancer who were confirmed to have no brain metastasis via magnetic resonance imaging after initial chemoradiotherapy	Mamesaya et al.	2018	Mamesaya et al., 2018	Japan	Single	NR	Full text	English	Yes	*duplicate of 2347, use data from this extraction!! study performed propensity score matching {nP} vs {P}; *plots	age at diagnosis, chemotherapy regimen, TRT method	investigate whether PCI has survival benefits in patients with LD SCLC with confirmed absence of IMD via MRI after initial CRT	RCS	Retrospective cohort study	2002-09-01	2015-08-01	none	KW received honoraria from Taiho Pharmaceutical Co., Ltd., Boehringer Ingelheim, and Ono Pharmaceutical Co., Ltd. HK received honoraria from Eli Lilly Japan K.K. and Taiho Pharmaceutical Co., Ltd. SO received honoraria from Chugai Pharmaceutical Co., Ltd., Ono Pharmaceutical Co., Ltd., AstraZeneca, Taiho Pharmaceutical Co., Ltd., and Boehringer Ingelheim. KN received honoraria from Eli Lilly Japa…	MRI	Y	Y	Y	Yes	after initial CRT	PCI: median 3.4 years (range 0.6-12.6), noPCI: median 3 months (range 1.2-12.1)		NR	LD, CR/PR, no IMD post-initial CRT on MRI	reasons for no PCI: elderly age at initial treatment, patient declined, poor general status, early relapse after evaluation to initial treatment, otherwise NR	IMD during CRT, incomplete CRT, inadequate response to inital treatment or early PD, second critical malginancy or unacceptable complicated diseases, stage I disease at initial diagnosis, no brain MRI post-initial treatment, malignant pleural effusions	80	non-PSM: 60, PSM: 19	non-PSM: 20, PSM: 19	60	20	NR	non-PSM median 64 years (range 34-82), PSM median 72 years (range 56-81)	non-PSM median 72.5 years (range 56-83), PSM median 71 years (rage 56-82)	NR	NR	non-PSM: 43/17, PSM: 12/7	non-PSM: 11/9, PSM: 11/8	LD	LD	LD	LD	overall cohort: ECOG 0: 48, ECOG 1: 31, ECOG 2: 1; PSM: ECOG 0: 23, ECOG 1: 14, ECOG 2: 1	overall cohort: ECOG 0: 37, ECOG 1: 23, ECOG 2: 0; PSM: ECOG 0: 12, ECOG 1: 7, ECOG 2: 0	overall cohort: ECOG 0: 11, ECOG 1: 8, ECOG 2: 1; PSM: ECOG 0: 11, ECOG 1: 7, ECOG 2: 1
Efficacy of prophylactic cranial irradiation in patients with limited-disease small-cell lung cancer who were confirmed to have no brain metastasis via magnetic resonance imaging after initial chemoradiotherapy	Mamesaya et al.	2018	Mamesaya et al., 2018	Japan	Single	NR		English	Yes					Retrospective cohort study					MRI	Y	Y	Y	Yes											19	19				NR				LD
Prophylactic Cranial Irradiation for Extensive-Stage Small-Cell Lung Cancer: A Retrospective analysis	Matutino et al.	2018	Matutino et al., 2018	Brazil	Single	NR	Full text	English	Yes	*HR given px not routinely screened using imaging for developm of CNS mets	NA	evaluate benefits of PCI in ED SCLC patients	RCS	Retrospective cohort study	2008	2014	NR	Tiago K. Takahashi: Speakers‚ÄôBureau:Roche, MSD Oncolog, Helo ÃÅƒ±sa de A. CarvalhoTravel, Accommodations, Expenses:Varian Medical SystemsGilberto de Castro JrConsulting or Advisory Role:Teva, Boehringer Ingelheim,Eurofarma, Pfizer, Bayer AGSpeakers‚ÄôBureau:Eli Lilly, AstraZeneca, Bayer AG, Novartis,Roche, Eurofarma, Merck Serono, MSDTravel, Accommodations, Expenses:Merck Sharp & Dohme,Eli Lill…	Either CT or MRI	Y	Y	NR	NR	before chemotherapy: CT or MRI, before PCI: CT	median 12.6 months	12.6	NR	ED, no clinical trial enrolment, CR/PD/SD	physician discretion	early interruption of chemo (<4 cycles, platinum-based)	46	16	30	16	30	median 65 years (range 42-81)	median 65 years (range 42-73)	median 65 years (range 45-81)	65	27/19	9/7	18/12	ED	ED	ED	ED	ECOG 0/1: 24, ECOG 2/3: 20, NR: 2	ECOG 0/1: 10, ECOG 2/3: 6	ECOG 0/1: 14, ECOG 2/3: 14, NR: 2
Evaluation of the use of prophylactic cranial irradiation in small cell lung cancer	MacDonald et al.	2009	MacDonald et al., 2009	United States	Multiple	NR	Full text	English	Yes	*fig 1a for OS	NA	investigate effects of PCI on OS and cause-specific survival	RCS	Retrospective cohort study	1988	1997	NR	none	NR	NR	NR	NR	NR	NR	median 13 months (range 1-180), complete follow-up	13	NR	non-metastatic	NR	NR	7995	670	7325	670	7325	median 67 years (range 16-99)	NR	NR	67	4093/3902	NR	NR	LD	LD	LD	LD	NR	NR	NR
Improved survival with prophylactic cranial irradiation in modern cohort of limited-stage small cell lung cancer patients with MRI brain imaging	Patel et al.	2013	Patel et al., 2013	United States	Single	NR	Abstract	English	Yes	PCI if tumor response ad=nd no evidence of BM	NA	examine cohort of patients with MRI prior to PCI to determine whether PCI confers survival advantage	RCS	Retrospective cohort study	1991	2012	NR	none	MRI	NR	Y	Y	NR	at restaging after chemotherapy	median 1 year	12	NR	concurrent CRT, LD	tumor response and no evidence of IMD	NR	62	22	40	22	44	NR	NR	NR	NR	NR	NR	NR	LD	LD	LD	LD	NR	NR	NR
Rates of Overall Survival and Intracranial Control in the Magnetic Resonance Imaging Era for Patients With Limited-Stage Small Cell Lung Cancer With and Without Prophylactic Cranial Irradiation	Pezzi et al.	2020	Pezzi et al., 2020	United States	Single	NR	Full text	English	Yes	performed propensity score matching, plots	age, sex, ECOG, tumor size, chest radiation dose	report OS and rates of intracranial control for patients with LD SCLC all staged with MRI	RCS	Retrospective cohort study	1992	2012	Dr Fang reported receiving grants from the American Society of Clinical Oncologyoutside the submitted work. Dr Lin reported receiving grants from Genentech and Hitachi Chemical Diagnostics,grants and personal fees from BeyondSpring Pharmaceuticals, and personal fees from Elekta, AstraZeneca, andVarian Medical Systems outside the submitted work. No other disclosures were reported	Dr Fang reported receiving grants from the American Society of Clinical Oncologyoutside the submitted work. Dr Lin reported receiving grants from Genentech and Hitachi Chemical Diagnostics,grants and personal fees from BeyondSpring Pharmaceuticals, and personal fees from Elekta, AstraZeneca, andVarian Medical Systems outside the submitted work. No other disclosures were reported	MRI	Y	Y	Y	Yes	at initial staging: MRI only, at restating: MRI or CT	PCI: median 83.64 months, no PCI: median 83.97 months	83.97	NR	LD, baseline brain MRI and restaging brain MRI with or without head CT, no PD after TRT	NR	NR	297	non-PSM: 205, PSM: 84	non-PSM 92, PSM: 84	84	84	NR	non-PSM 62.2 years (range 27-85), PSM median 65 years (range 44-85)	non-PSM median 68.6 years (range 40-86), PSM median 67.5 years (range 40-86)	NR	162/135	non-PSM: 110/95, PSM: 49/35	non-PSM: 52/40, PSM: 47/37	LD	LD	LD	LD	NR	overall cohort: ECOG 0: 52, ECOG 1: 136, ECOG 2: 15, ECOG 3: 2; PSM: ECOG 0: 19, ECOG 1: 52, ECOG 2: 11, ECOG 3: 2	overall cohort: ECOG 0: 20, ECOG 1: 53, ECOG 2: 15, ECOG 3: 4; PSM: ECOG 0: 19, ECOG 1: 53, ECOG 2: 10, ECOG 3: 2
Evaluation of the efficacy of cisplatin-etoposide and the role of thoracic radiotherapy and prophylactic cranial irradiation in LCNEC	Prelaj et al.	2017	Prelaj et al., 2017	Italy	Single	NR	Full text	English	Yes	no plots	NA	evaluate clinical response and survival outcomes of advanced large-cell neuroendocrine carcinoma patients treated with first line therapy compared with SCLC	RCS	Retrospective cohort study	2004-01-01	2016-02-01	NR	none	NR	NR	NR	NR	NR	IMD was present in 6 patients at diagnosis	NR		NR	ED (Stage IV or T3-4 III), treatment with etoposide-cisplatin chemotherapy as first-line therapy with or without sequential TRT and PCI; PCI eligbility NR	NR	NR	44	17	27	17	27	median 64 years (range 46-80)	NR	NR	64	28/16	NR	NR	Mixed	LD: 16, ED: 28	NR	NR	ECOG 0: 34, ECOG 1: 12, ECOG 2: 8	NR	NR
Impact of prophylactic cranial irradiation on pattern of brain metastases as a first recurrence site for limited-disease small-cell lung cancer	Nakamura et al.	2017	Nakamura et al., 2017	Japan	Single	NR	Full text	English	Yes	*fig 1a, PCI indicated for px with response greater than PR; reason for no PCI: 21: deterioration of PS, 15: refusal, 12: comorbidity or AE, 12: lo cogn fxn, 5: unknown, 1: hx of BM	NA	evaluate impact of PCI on pattern of brain recurrence after radical treatment in patients with LD SCLC	RCS	Retrospective cohort study	2006-01-01	2014-12-01	This work was supported by Grants-in-Aid for Scientific Researchfrom the Ministry of Education, Science and Culture of Japan [JSPSKAKENHI; grant numbers 15K19838 and 16K10412], and a HealthScience Research grant from the Ministry of Health and Welfare andthe National Cancer Center Research and Development Fund [grantnumber 28-A-14].	none	Either CT or MRI	Y	Mixed	Mixed	No	at initial staging for all patients; 103 patients were confirmed to have no IMD after CRT; MRI was performed before and after CRT in 93 patients	median 38 months (range 6-105)	38	NR	reponse to treatment involving radical TRT	indicated for patients with greater than PR; reasons for no PCI: deterioration of PS, patient refusal, comorbidity or AE, low cognitive function, NR, history of brain irradiation	NR	162	93	69	93	69	median 67.5 years (range 23-76)	median 65 years (range 23-76)	median 72 (range 28-85)	67.5	130/32	74/19	56/13	LD	LD	LD	LD	ECOG 0/1: 71, ECOG 2: 91	ECOG 0/1: 40, ECOG 2: 53	ECOG 0/1: 31, ECOG 2: 38
Tolerability of accelerated chest irradiation and impact on survival of prophylactic cranial irradiation in patients with limited-stage small cell lung cancer: Review of a single institution's experience	Ng et al.	2007	Ng et al., 2007	Australia	Single	NR	Full text	English	Yes	px w CR to CT and RT were considered for PCI	NA	determine tolerability of hyperfractionated accelerated TRT (2x/day) and PCI as well as its impact on survival	RCS	Retrospective cohort study	1998-06-01	2002-05-01	NR	NR	CT	Y	Y	NR	NR	at initial staging: CT only, patients who were eligible for PCI were re-imaged with CT or MRI	4 patients were lost to follow-up	NR	at the discretion of the treating physician	histologically confirmed LD SCLC, planned for radical course of TRT, age 18-80 yrs,		metastatic disease prior to chest irradiation	90	46	44	46	44	median 65 years (range 48-81)	NR	NR	65	57/33	NR	NR	LD	LD	LD	LD	ECOG 0: 36%, ECOG 1/2: 58%, NR:7%	NR	NR
Tolerability of accelerated chest irradiation and impact on survival of prophylactic cranial irradiation in patients with limited-stage small cell lung cancer: Review of a single institution's experience	Ng et al.	2007	Ng et al., 2007	Australia	Single	NR		English	Yes					Retrospective cohort study					CT	Y	Y	NR	NR											39	25				NR				LD
Prophylactic cranial irradiation in small cell lung cancer: A single institution experience	Nicholls et al.	2016	Nicholls et al., 2016	Australia	Single	NR	Full text	English	Yes	*no plots	NA	compare patient demographics, PCI utilization, and OS of SCLC patients referred to a tertiary centre with those reported in large clinical trials	RCS	Retrospective cohort study	2008-01-01	2013-12-01	NR	NR	Either CT or MRI	Y	NR	NR	NR	at initial staging, not routine prior to PCI	mean 11.5 months		NR	NR	ECOG PS ≤2, PR/CR regardless of initial stage	NR	203	49	154	49	154	mean 65.4±10.7 years	NR	NR	NR	160/54	NR	NR	Mixed	LD: 74, ED: 129	LD: 32, ED: 17	LD: 42, ED: 112	ECOG 0: 50, ECOG 1: 91, ECOG 2: 34, ECOG 3: 19, ECOG 4: 3	ECOG 0: 22, ECOG 1: 23, ECOG 2: 4, ECOG 3: 0, ECOG 4: 0	ECOG 0: 23, ECOG 1: 68, ECOG 2: 30, ECOG 3: 19, ECOG 3
Prophylactic cranial irradiation in small cell lung cancer: A single institution experience	Nicholls et al.	2016	Nicholls et al., 2016	Australia	Single	NR		English	Yes					Retrospective cohort study					Either CT or MRI	Y	NR	NR	NR											32	42								LD
Prophylactic cranial irradiation in small cell lung cancer: A single institution experience	Nicholls et al.	2016	Nicholls et al., 2016	Australia	Single	NR		English	Yes					Retrospective cohort study					Either CT or MRI	Y	NR	NR	NR											17	112								ED
Treatment of small cell lung cancer. Two-drug versus four-drug chemotherapy and loco-regional irradiation with or without prophylactic cranial irradiation	Niiranen et al.	1989	Niiranen et al., 1989	Finland	NR	NR	Full text	English	No	*fig 2; randomization to 2 drug vs 4 drug regimen	NA	compare 2-drug vs 4-drug regimen for SCLC; study role of RT to primary tumor and of PCI	RCT	Randomised controlled trial	1975-01-01	1979-01-01	NR	NR	radionuclide brain scan	NR	Y	Y	Yes	prior to randomization and as part of re-staging in patients with CR	NR		NR	no previous therapy	RCT	ED at presentation, KPS <70%	55	25	30	25	30	median 59 years (range 42-75)	NR	NR	59	45/10	NR	NR	LD	LD	LD	LD	KPS 90-100: 29, KPS 80: 10, KPS<80: 16	NR	NR
Primary or salvage stereotactic radiosurgery for brain metastatic small cell lung cancer	Faramand et al.	2019	Faramand et al., 2019	United States	Single	NA	Full text	English	No	*fig 2a	NA	evaluate outcomes after SRS for patients with new or progressive brain disease	RCS	Retrospective cohort study	1991	2018	NR	Dr. Lunsford is a consultant for and stockholder in Elekta AB	NR	NR	NR	NR	NR	NR	median 8 months (range 1 -123)	8	NR	receipt of SRS, no IMD at diagnosis	PCI was typically perfromed in patients who had no evidence of IMD at the time of diagnosis, but who demonstrated favourable response to systemic therapy; reasons for not receiving PCI inlcuded patients declining treatment or statements that it was not recommended by their medical oncologist	data not avail for review	57	31	26	31	26	median 64 years (range 37-87)	median 60 years	median 67 years	64	NR	9/22	10/16	NR	NR	NR	NR	NR	median KPS 80	median KPS 90
Chemoradiotherapy duration correlates with overall survival in limited disease SCLC patients with poor initial performance status who successfully completed multimodality treatment	Manapov et al.	2012	Manapov et al., 2012	Germany	NR	NA	Full text	English	No	*no plots, no HR	NA	determine outcomes of patients with LD SCLC treated with CRT	RCS	Retrospective cohort study	1997	2008	NR	none	MRI	Y	Y	NR	NR	at initial staging, repeated before PCI in patients with CR after initial therapy	NR		if clinically indicated	initial PS 2-3, LD, treatment with CRT	NR	pleural effusion	125	36	89	36	59	median 63.2 years	NR	NR	63.2	78/47	NR	NR	LD	LD	LD	LD	median ECOG 2 (range 2-3)	NR	NR
Comparative study of prophylactic cranial irradiation in patients with small cell lung cancer achieving a complete response: a long-term follow-up result	Ohonoshi et al.	1993	Ohonoshi et al., 1993	Japan	NR	NA	Full text	English	Yes	*fig 1: probability for IMD, fig 2 OS	NA	assess benefits of PCI for SCLC patients	RCT	Randomised controlled trial	1981-04-01	1986-12-01	NR	NR	CT	Y	Y	Y	Yes	at initial staging, repeated as part of restaging in responders	median 8.5 years	102	"brain metastases were routinely monitored by CT 3-4 times monthly"	CR after COMP-VAN with or without chest RT, no IMD confirmed via brian CT, no unrelated medical issues precluding PCI	RCT	NR	46	23	23	23	23	NR	median 66 years (range 45-79)	median 62 years (range 43-75)	NR	34/12	19/4	15/8	Mixed	LD: 30, ED: 16	LD: 16, ED: 7	LD: 14, ED: 9	NR	NR	NR
Mid-course thoracic radiotherapy with cisplatin-etoposide chemotherapy in limited-stage small-cell lung cancer	Akyurek et al.	2006	Akyurek et al., 2006	Turkey	Single	NR	Full text	English	No	*fig 2, main study: concurrent TRT + CT vs sequential	NA	analyze the outcomes of LD SCLC patients treated with concurrent or sequential EP chemotherapy, followed by mid-course of TRT	RCS	Retrospective cohort study	1998-01-01	2004-06-01	NR	NR	CT	Y	N	N	No	at initial staging, not repeated at response assessment	median 15 months (range 6-60)	15	if clinically indicated	LD	for patients with CR or near CR	NR	70	30	40	30	40	NR	NR	NR	NR	NR	NR	NR	LD	LD	LD	LD	NR	NR	NR
Comparison of the effectiveness of "late" and "early" prophylactic cranial irradiation in patients with limited-stage small cell lung cancer	Sas-Korczynska et al.	2010	Sas-Korczynska et al., 2010	Poland	Single	NR	Full text	English	Yes	*fig 1 (BMFS), px treated in two consecutive phase II studies investigating early v late PCI	NA	evaluate effectiveness of timing and application of PCI in LD SCLC patients	RCS	Retrospective cohort study	1995	2004	NR	NR	CT	Y	NR	NR	NR	at initial staging	median 19 months (range 4-135)	19	NR	LD	for patients with CR (n=86)	NR	129	86	43	86	43	median 57 years (range 33-73)	NR	NR	57	83/46	NR	NR	LD	LD	LD	LD	median KPS 80 (range 60-90)	NR	NR
Prognostic Role of Lung Immune Scores for Prediction of Survival in Limited-stage Small Cell Lung Cancer	Schnoller et al.	2021	Schnoller et al., 2021	Germany	NR	NA	Full text	English	No	*fig 1 (OS)	NA	validate prognostic value of Lung Immune Prediction Index and Gustave Roussy Score in LD SCLC patients receiving platinum-based CRT	RCS	Retrospective cohort study	2004-01-01	2015-12-01	NR	none	NR	NR	NR	NR	NR	NR	NR		NR	LD treatment with curative-intent platinum-based CRT	NR	unknown blood parameters before RT	33	24	9	24	9	median 63 years	NR	NR	63	13/20	NR	NR	LD	LD	LD	LD	KPS 80-100: 29, KPS 50-70: 4	NR	NR
Management of brain metastasis with magnetic resonance imaging and stereotactic irradiation attenuated benefits of prophylactic cranial irradiation in patients with limited-stage small cell lung cancer	Ozawa et al.	2015	Ozawa et al., 2015	Japan	Multiple	NR	Full text	English	Yes	*fig 1a (OS), fig 2a (IMD inciidence)	NA	compare incidences of IMD and survival time between PCI-treated and -untreated patients in facilities with access to MRI and stereotactic irradiation	RCS	Retrospective cohort study	2006-01-01	2013-06-01	NR	none	Either CT or MRI	NR	Mixed	Mixed	No	used to confirm absence of IMD before PCI: n=85 (PCI: 28, no PCI: 57)	total: median 20 months (range 6-94), PCI: median 20 months (range 6-82), no PCI: median 20 months (range 6-94)	20	NR	LD, CR/PR	NR	malignant pleural or pericardial effusions and contralateral supraclavicular LN	124	29	95	29	95	median 72 years (range 37-88)	median 65 years (range 37-74)	median 74 years (range 37-88)	72	113/11	27/2	86/9	LD	LD	LD	LD	ECOG 0: 70, ECOG 1: 50, ECOG 2: 4	ECOG 0: 20, ECOG 1: 8, ECOG 2: 1	ECOG 0: 50, ECOG 1: 42, ECOG 2: 3
Prophylactic cranial irradiation in 399 patients with limited-stage small cell lung cancer	Qiu et al.	2016	Qiu et al. , 2016	China	Single	NR	Full text	English	Yes	Plots	NA	evaluate benefits of PCI and investigate whether a delay in PCI delivery after the first chemotherapy cycle leads to a detrimental outcome in patients	RCS	Retrospective cohort study	2005-03-01	2010-12-01	NR	NR	MRI	Y	Y	Y	Yes	at initial staging, repeated after chemotherapy as part of response assessment	NR		if clinically indicated	LD, CR or near CR to primary chemotherapy or CRT	reason for no PCI due to individual patient or physician preference	Cytological evidence of a malignant pleural effusion; the presence of a second malignancy; ‚â§2cycles of primary chemotherapy undertaken; the presence of squamous cell carcinoma or adenocarcinoma; and the presence of progres-sive disease during chemo- or radiotherapy.	399	185	214	185	214	median 55 years (range 25-79)	<65 years: 168, ≥65 years: 17	<65 years: 176, ≥: 38 years	55	NR	144/41	178/36	LD	LD	LD	LD	ECOG 0/1: 389, ECOG 2: 10	ECOG 0-1: 181, ECOG 2: 4	ECOG 0-1: 208, ECOG 2: 6
Low doses of prophylactic cranial irradiation effective in limited stage small cell carcinoma of the lung	Rubenstein et al.	1995	Rubenstein et al., 1995	United States	Single	NA	Full text	English	Yes	*fig 2 (BMFS), fig 4 (OS in good prognostic group)	NA	evaluate efficacy of PCI at low doses	RCS	Retrospective cohort study	1986-06-01	1992-12-01	NR	NR	Either CT or MRI	Y	Mixed	Mixed	No	at initial staging, repeated at restagning for patients who underwent induction chemotherapy	median 11.5 months (range 1.1-89.8)	11.5	NR	LD, treatment with definitive TRT and/or PCI	for patients with CR or near CR; decision also influenced by patient and physician judgement and patient age	tx for PD, incomplete tx for primary, BM	197	85	112	85	112	mean 66 years (range 33-86)	<65 years: 44, ≥65 years: 41	<65 years: 27, ≥65 years: 85	NR	111/83	NR	NR	LD	LD	LD	LD	KPS ≤80: 79, KPS >80: 110	KPS ≤80: 31, KPS >80: 51	KPS ≤80: 48, KPS >80: 59
Prophylactic cranial irradiation is associated with improved survival following resection for limited stage small cell lung cancer	Resio et al.	2019	Resio et al. , 2019	United States	Multiple	NR	Full text	English	Yes	*plot for extraction contains error, cannot extract	NA	determine if patients who underwent initial surgical resection of SCLC benefit from PCI	RCS	Retrospective cohort study	2004	2015	NR	none	NR	NR	NR	NR	NR	NR	NR		NR	definitive surgery	NR	age <20 at time of diagnosis, evidence of distant metastases, incomplete resection (positive or unknown margins), no/missing FU, preoperative chemotherapy, death within 30 days post-surgery, history of another cancer, unknown RT status, receipt of RT to chest/mediastinum	859	202	657	202	657	20-40 years: 2, 40-60 years: 231, 60-80 years: 609, ≥80: 17	20-40 years: 0, 40-60 years: 63, 60-80 years: 146, ≥80 years: 3	20-40: 2, 40-60: 168, 60-80: 473, 80+: 14	NR	401/458	101/101	300/357	LD	LD	LD	LD	NR	NR	NR
Role of prophylactic cranial irradiation in prevention of central nervous system metastases in small cell lung cancer. Potential benefit restricted to patients with complete response	Rosen et al.	1983	Rosen et al., 1983	United States	Multiple	NR	Full text	English	Yes	*no plots group I: 76 px tx btw 1974-1977 all got PCI, gorup II: tx 1977-1980 PR/CR got pci, no response got no PCI; group III: tx 1969-1977 all no PCI *no info on # who got PCI vs no PCI in group II -> did not write down anything related to group II (ie group I = PCI, group III = no PCI)	NA	evaluate association of PCI with development of IMD and survival	RCS	Retrospective cohort study	1969-08-01	1980-12-01	NR	NR	before 1977: radionuclide scan, after 1977: brain CT	Y	NR	NR	NR	at initial staging	NR	NR	if clinically indicated	NR	NR	px presented w CNS mets (n=43)	252	76	176	76	176	<60 years: 161, ≥60 years: 91	<60 years: 50, ≥60 years: 26	<60 years: 111, ≥60 years: 65	NR	215/37	53/23	162/14	Mixed	LD: 100, ED: 152	LD: 47, ED: 29	LD: 53, ED: 123	NR	NR	NR
A reappraisal of the role of prophylactic cranial irradiation in limited small cell lung cancer	Rosenstein et al.	1992	Rosenstein et al., 1992	United States	Single	NA	Full text	English	Yes	*fig 1 (OS for CR in chest - PCI: n=16, no PCI: n=10)	NA	assess influence of PCI on survival; address value of PCI for patients who achieve durable thoracic control	RCS	Retrospective cohort study	PCI: 1979, no PCI: 1985	PCI: 1982, no PCI: 1989	NR	NR	CT	N	N	N	No	performed when clinically indicated	NR		NR	LD, no prior malignancy other than cutaneous carcinoma, PS adequate for aggressive combined modality therapy, no evidence of congestive heart failure or anigina pectoris, capable of providing informed consent	1979-1982: PCI abandoned as part of protocol due to concerns over neurotoxicity	pleural effusions	62	36	26	36	26	NR	median 57 years	median 60 years	NR	37/25	21/15	10/16	LD	LD	LD	LD	NR	median KPS 80	median KPS 90
A reappraisal of the role of prophylactic cranial irradiation in limited small cell lung cancer	Rosenstein et al.	1992	Rosenstein et al., 1992	United States	Single	NA		English	Yes					Retrospective cohort study					CT	N	N	N	No											22	22				NR				LD
A reappraisal of the role of prophylactic cranial irradiation in limited small cell lung cancer	Rosenstein et al.	1992	Rosenstein et al., 1992	United States	Single	NA		English	Yes					Retrospective cohort study					CT	N	N	N	No											16	10				NR				LD
Prophylactic cranial irradiation in elderly patients with small cell lung cancer: Findings from a North Central Cancer Treatment Group pooled analysis	Rule et al.	2014	Rule et al., 2014	United States	Multiple	four trials: 86‚Äì20‚Äì51, 89‚Äì20‚Äì51, 89‚Äì20‚Äì52, 95‚Äì20‚Äì53	Full text	English	Yes	*HR given, study guidelines differed for receipt of PCI - 86-20-51: ED received TRT + PCI (30/15) if CR, LD received TRT + PCI (30/15) of SD or better; 89-20-51 and 89-20-52: ED and LD received PCI (30/15) if CR; 95-20-53: only LD px who receieved PCI (25/10) after any response	NA	examine efficacy of PCI in elderly patients with SCLC (≥70 yrs) from a pooled analysis of 4 prospective trials	PCS	Prospective cohort study	1987-03-01	1999-03-01	Public Health Service (CA-25224, CA-37404, CA-35267, CA-35431,CA-63848, CA-63849, CA-35113, CA-35103, CA-35415, CA-35101,CA35119, CA-35090)	none	Either CT or MRI	Y	Y	NR	NR	at initial staging and prior to PCI	for surviving patients: median 100 months (range 61-139)	100	NR	age ≥70 yrs, participation in prospective phase II or III North Central Cancer Treatment Group trials	LD: SD or better response to initial chemotherapy; ED CR only	patients with metastatic disease prior to PCI	155	91	64	91	64	median 72.8 years (range 70-80)	median 72.6 years (range 70-79)	median 73.1 years (range70-80)	72.8	92/63	52/39	40/24	Mixed	LD: 84, ED: 71	LD: 64, ED: 27	LD: 20, ED: 44	ECOG 0: 49, ECOG 1: 77, ECOG 2: 29	ECOG 0: 34, ECOG 1: 46, ECOG 2: 11	ECOG 0: 15, ECOG 1: 31, ECOG 2: 18
Prophylactic cranial irradiation in elderly patients with small cell lung cancer: Findings from a North Central Cancer Treatment Group pooled analysis	Rule et al.	2014	Rule et al., 2014	United States	Multiple	four trials: 86‚Äì20‚Äì51, 89‚Äì20‚Äì51, 89‚Äì20‚Äì52, 95‚Äì20‚Äì53		English	Yes					Prospective cohort study					Either CT or MRI	Y	Y	NR	NR											64	20				NR				LD
Prophylactic cranial irradiation in elderly patients with small cell lung cancer: Findings from a North Central Cancer Treatment Group pooled analysis	Rule et al.	2014	Rule et al., 2014	United States	Multiple	four trials: 86‚Äì20‚Äì51, 89‚Äì20‚Äì51, 89‚Äì20‚Äì52, 95‚Äì20‚Äì53		English	Yes					Prospective cohort study					Either CT or MRI	Y	Y	NR	NR											27	44				NR				ED
Consolidation radiotherapy for patients with extended disease small cell lung cancer in a single tertiary institution: impact of dose and perspectives in the era of immunotherapy	Stanic et al.	2020	Stanic et al., 2020	Slovenia	Single	NA	Full text	English	No	*no plots	NA	assess consolidation thoracic irradiation in ED SCLC	RCS	Retrospective cohort study	2010-01-01	2014-12-01	NR	none	NR	NR	NR	NR	NR	NR	median 65 months	65	NR	at least LD or regression of disease after chemotherapy, ED	NR	NR	187	41	146	41	146	median 63 years (range 42-80)	NR	NR	63	126/61	NR	NR	ED	ED	ED	ED	NR	NR	NR
Improved Overall Survival in Patients Receiving Prophylactic Cranial Irradiation for Node-Negative Limited Stage Small Cell Lung Cancer	Stolten et al.	2020	Stolten et al., 2020	United States	Multiple	NA	Abstract	English	Yes	*no plots	NA	investigate importance of prognostic factors in node-negative SCLC	RCS	Retrospective cohort study	2010	2015	NR	M.D. Stolten: Employee; University of Rochester Medical Center. Independent Contractor; ASTRO. J.W. Clyde: None. J. Budnik: None. M.T. Milano: Honoraria; UpToDate, self.	NR	NR	NR	NR	NR	NR	NR		NR	LD	NR	NR	3600	293	3307	293	3307	median 70 years	NR	NR	70	1573/2027	NR	NR	LD	LD	LD	LD	NR	NR	NR
Effect of Pretreatment Platelet Parameters on Survival in Limited Disease Small Cell Lung Cancer	Sakin et al.	2019	Sakin et al., 2019	Turkey	Single	NR	Full text	English	No	no plots	NA	pretreatment platelet parameters on survival in LD SCLC	RCS	Retrospective cohort study	1997	2017	none	none	MRI	Y	NR	NR	NR	at initial staging	NR		NR	CCRT, LD	NR	malignancy other than SCLC, ED: autoimmune disease, history of aspirin or any immunosuppressive drug use, age <18, inaccesible data	90	50	40	50	40	mean 59 years (range 42-83), <65 years: 70, ≥65 years: 20	NR	NR	NR	72/18	NR	NR	LD	LD	LD	LD	ECOG 0-2:77, ECOG 3/4: 13	NR	NR
Positive interaction between prophylactic cranial irradiation and maintenance sunitinib for untreated extensive-stage small cell lung cancer patients after standard chemotherapy: A secondary analysis of CALGB 30504 (ALLIANCE)	Salama et al.	2016	Salama et al., 2016	NR	NR	CALGB 30504	Full text	English	No	aim main study: randomized phase II stnitinib vs placebo in ED SCLC responding to plt-based CT; PCI was recommended, but not required for all px w PR or CR at completeion of 4-6 cycles of CT; HR given - no need to extract plots	NA	observe sunitinib for untreated SCLC; investigate effects of PCI	RCS	Retrospective cohort study	2008-11-01	2011-12-01	Research reported in this publication was supported by the National Cancer Institute of the National Institutes of Health under Award Numbers U10CA180821 and U10CA180882 (to the Alliance for Clinical Trials in Oncology).	NR	Either CT or MRI	Y	NR	NR	NR	prior to trial registration	NR		NR	disease-control after 4-6 cycles of chemotherapy	PR/CR after 4-6 cycles of chemotherapy	NR	85	41	44	41	44	median 60 years (range 39-77)	median 58 years (range 44-72)	median 62.5 years (range 39-77)	60	38/47	19/22	19/25	ED	ED	ED	ED	ECOG 0: 37, ECOG 1: 34, ECOG 2: 14	ECOG 0: 15, ECOG 1: 18, ECOG 2: 8	ECOG 0: 22, ECOG 1: 16, ECOG 2: 6
Radiotherapy timing in the treatment of limited-stage small cell lung cancer: The impact of thoracic and brain irradiation on survival	Scotti et al.	2014	Scotti et al., 2014	Italy	Single	NR	Full text	English	No	*no plots, PCI planned for all px with histologically proven CR to primary CRT	NA	evaluate impact of timing of TRT in association with chemotherapy and role of PCI on survival; analyze toxicity profile of different combinations of RT and chemotherapy	RCS	Retrospective cohort study	2000-06-01	2010-05-01	NR	none	NR	Y	NR	NR	NR	at initial staging	median 2.2 years	26.4	NR	LD, chemotherapy-naive, destined to receive combination of chemotherapy and TRT, ECOG 0-1, baseline LVEF >50%, sufficient hepatic function (bilirubin <1.2 mg/dl) and bone marrow function (neutrophils >1500/mm3, platelets >100,000/mm3, hemoglobin >10g/dl)	CR after CRT	NR	124	38	54	38	54	≤55 years: 34, 56-65 years: 42, ≥66 years: 48	NR	NR	NR	101/23	NR	NR	LD	LD	LD	LD	ECOG 0: 95, ECOG 1: 29	NR	NR
Neurologic disorders in patients with small cell lung cancer	Sculier et al.	1987	Sculier et al., 1987	Canada	Multiple	NA	Full text	English	No	plot for OS by disease extend (fig 4), no need to extract figures bc impossible to distinguish lines (KG 02/06/2022)	NA	determine frequency, clinical presentation, and prognosis of neurologic disorders in SCLC; examine the role of PCI in prevention of IMD	RCS	Retrospective cohort study	1976-02-01	1983-06-01	Supported in part by grants from The Ontario Cancer Treatment and Research Foundation (Grant #143 and #360) and by the Myers and Sylvia Lawrence Oncology Research Fund.	NR	NR	NR	NR	NR	NR	NR	median 3.66 years	43.92	NR	CR, meeting criteria for CAV-1 and CAV-2 protocol	NR	IMD within 3 months of starting treatment, system relapse without intracranial relapse	206	146	60	146	60	NR	NR	NR	NR	NR	NR	NR	Mixed	ED: 54, LD: 152	LD: 108, ED: 38	LD: 44, ED: 16	NR	NR	NR
Prophylactic versus no brain irradiation in regional small cell lung carcinoma	Seydel et al.	1985	Seydel et al. , 1985	Multiple	Multiple	NA	Full text	English	Yes	*no plots	NA	determine effect of PCI on survival and PS of a subset of patients with regional LD SCLC with complete response to regional RT ± combination chemotherapy	RCT	Randomised controlled trial	1975	1979	support by PHS Grant numbers awarded by the National Cancer Institute, DHHS	NR	NR	randomization	randomization	randomization	Yes	part of pre-randomization staging	NR		if clinically indicated	regional disease (ie., no evidence of pleural involvement, lymph node involvement beyond the ipsilateral hilar or mediastinal lymph nodes, or distant metastases)	RCT	pleural involvement, evidence of lymph node involvement beyond ipsilateral hilar or mediastinal lymph node or distant metastases, unilateral lung metastases or SVC syndrome	217	106	111	106	11	NR	NR	NR	NR	NR	NR	NR	LD	LD	LD	LD	NR	NR	NR
Effect of Prophylactic Cranial Irradiation on Overall Survival in Metastatic Small-Cell Lung Cancer: A Propensity Score-Matched Analysis	Sharma et al.	2018	Sharma et al., 2018	United States	Multiple	NA	Full text	English	Yes	performed PSM using greedy nearest neighbour algorithm,	age, sex, race, Charlson Deyo score, insurance type, income, facility type, TNM	assess survival of patients with metastatic SCLC treated with PCI	RCS	Retrospective cohort study	2010	2012	esearch reported in this publication was supported by the National Center for Advancing Translational Sciences of the National Institutes of Health under award number KL2TR001879.	none	NR	NR	NR	NR	NR	NR	median 30.4 months	30.4	NR	no evidence of IMD, receipt of chemotherapy between 2010-2012	NR	non-metastatic disease, known IMD, unknown intracranial disease status, surgery, receipt of WBRT outside PCI range (<20 Gy or ≥30 Gy), no chemotherapy, OS <6 months	non-PSM: 4257, PSM: 944	non-PSM: 473, PSM: 472	non-PSM: 3784, PSM: 472	472	472	non-PSM: <65 years: 1902, 65-74 years: 1545, ≥75 years: 810; PSM: <65 years: 522, 65-74 years: 332, ≥75 years: 135	non-PSM: <65 years: 283, 65-74 years: 167, ≥75 years: 68; PSM: <65: 283 years, 65-74 years: 166, ≥75 years: 68	non-PSM: <65 years: 1664, 65-74 years: 1545, ≥75 years: 742; PSM: <65 years: 239, 65-74 years: 166, ≥75 years: 67	NR	non-PSM: 2065/2192, PSM: 431/513	non-PSM: 218/255, PSM: 218/254	non-PSM: 1847/1937, PSM: 213/259	ED	ED	ED	ED	NR	NR	NR
Prophylactic Cranial Irradiation in Complete Responders with Small-Cell Lung Cancer: Analysis of the Mayo Clinic and North Central Cancer Treatment Group Data Bases	Shaw et al.	1994	Shaw et al., 1994	United States	Multiple	M 75-20-02, M 75-20-03, M 76-20-01, M 78-20-01, M 78-20-03, M 79-20-04, M 80-20-01, M 82-20-02, M 84-20-01, M 88-20-02, N 79-20-51, N 79-20-52, N 85-03-51, N 86-20-051	Full text	English	Yes	*fig 3, 4; report from px in 15 different trials (phase II and phase III, one RCT for PCI v no PCI)	NA	determine whether PCI has an impact on survival and brain failure in SCLC patients with CR to chemotherapy ± TRT	nRCT	Non-randomised experimental study	1975	1990	NR	NR	nuclear scan	Y	NR	NR	NR	at initial staging	NR		NR	CR to chemotherapy, inclusion in one of the trials	NR	NR	622	571	51	422	35	NR	NR	NR	NR	NR	NR	NR	LD	LD: 457, ED: 165	LD: 422, ED:149	LD: 35, ED: 16	NR	NR	NR
Prophylactic Cranial Irradiation in Complete Responders with Small-Cell Lung Cancer: Analysis of the Mayo Clinic and North Central Cancer Treatment Group Data Bases	Shaw et al.	1994	Shaw et al., 1994	United States	Multiple	M 75-20-02, M 75-20-03, M 76-20-01, M 78-20-01, M 78-20-03, M 79-20-04, M 80-20-01, M 82-20-02, M 84-20-01, M 88-20-02, N 79-20-51, N 79-20-52, N 85-03-51, N 86-20-051		English	Yes					Non-randomised experimental study					nuclear scan	Y	NR	NR	NR											149	16								ED
Multi-institutional retrospective study of stereotactic body radiation therapy for stage i small cell lung cancer: Japan radiation oncology study group (JROSG)	Shioyama et al.	2015	Shioyama et al., 2015	Japan	Multiple	NA	Abstract	English	No	*no plots, no HR, no med surv	NA	explore treatment outcomes of SBRT	RCS	Retrospective cohort study	NR	NR	NR	none	MRI or FDG PET	Mixed	NR	NR	NR	at initial staging: FGD-PET (n=47), MRI (n=44)	median 26.4 months (range 5-94)	26.4	NR	Stage I, PCI eligibility NR	NR	NR	64	10	54	10	54	median 78 years (range 56-96)	NR	NR	78	51/13	NR	NR	LD	LD	LD	LD	NR	NR	NR
Patterns of failure for limited-stage small cell lung cancer following definitive radiation therapy in the modern ERA	Shirvani et al.	2012	Shirvani et al. , 2012	United States	Single	NA	Abstract	English	No	*no plots	NA	determine whether PET, IMRT, and dose escalation using image-guided RT had an impact on loco-regional control	RCS	Retrospective cohort study	2000	2009	NR	none	NR	NR	NR	NR	NR	NR	median 33 months (range 2-145)	33	NR	LD, PCI eligbility NR	NR	NR	224	NR	NR	NR	NR	median 62 years (range 39-82)	NR	NR	62	NR	NR	NR	LD	LD	LD	LD	NR	NR	NR
Extensive stage small-cell lung cancer: Patterns of failure after chest and cranial radiotherapy	Siker et al.	2011	Siker et al. , 2011	United States	Multiple	NA	Abstract	English	Yes	no plots, no HR	NA	outcomes and patterns of failure in ED SCLC treated with CCRT, PCI, ± WBRT	RCS	Retrospective cohort study	2003	2010	NR	none	NR	NR	NR	NR	NR	NR	median 8.5 months	8.5	NR	ED, completion of ≥2 cycles of chemotherapy, PCI eligbility NR	NR	NR	57	8	49	8	49	median 68 years (range 47-87)	NR	NR	68	M: 82%	NR	NR	ED	ED	ED	ED	NR	NR	NR
Prophylactic Cranial Irradiation in Extensive DiseaseSmall-Cell Lung Cancer: Short-Term Health-RelatedQuality of Life and Patient Reported Symptoms‚ÄîResults ofan International Phase III Randomized Controlled Trial bythe EORTC Radiation Oncology and Lung Cancer Groups	Slotman et al.	2009	Slotman et al., 2009	Multiple	Multiple	ClinicalTrials.gov number, NCT00016211	Full text	English	Yes	*HR given (plots for incidence of BM avail), patient-reported outcomes: EORTC-QLQ-C30, EORTC-QLQ-BN20, brain imaging not part of staging procedure unless indicated by symptoms: signs of increased intracranial pressure, headache, nausea and vomiting, cognitive or affective disturbances, seizures, and focal neurologic symptoms. If any of these symptoms developed, CT or MRI of the brain was performe…	NA	explore outcomes of PCI in ED SCLC	RCT	Randomised controlled trial	2001-02-01	2006-03-01	Supported by Grants No. 5U10-CA11488-29 through 5U10 CA11488-37from the National Cancer Institute(Bethesda, MD), as well as by the EORTCCharitable Trust. Content is solely theresponsibility of the authors and does notnecessarily represent the official views ofthe National Cancer Institute. Datamanagement was supported	none	Either CT or MRI	N	N	N	No	not part of staging unless symptoms suggestive of IMD were present	PCI: median 170 days, no PCI: median 156 days	5.6	if clinically indicated	ED, response after 4-6 cycles systemic chemotherapy, age 18-75 yrs, PS 0-2, ≤5 weeks between last chemotherapy and date of randomization, no evidence of IMD or leptomeningeal metastases, no previous RT to the head and neck, no history of corticosteroid use, no previous/concurrent cancer	RCT	NR	286	143	143	143	143	NR	median 62 years (range 37-75)	median 63 years (range 39-75)	NR	179/107	97/46	82/61	ED	ED	ED	ED	ECOG 0: 104, ECOG 1: 156, ECOG 2: 26	ECOG 0: 52, ECOG 1: 80, ECOG 2: 11	ECOG 0: 52, ECOG 1: 76, ECOG 2: 15
Prophylactic cranial irradiation in limited disease small-cell lung cancer in complete remission: A retrospective analysis	Van der Linden et al.	2001	Van der Linden et al., 2001	The Netherlands	NR	NA	Full text	English	Yes	*plots avail, but HR given	NA	study effects on BMFS, DFS, OS in LD SCLC patients with CR	RCS	Retrospective cohort study	1985-01-01	1994-10-01	NR	NR	CT	NR	Y	Y	Yes	part of restaging after completion of chemotherapy	median 18 months (range 12-35), 6 patients were lost to follow-up	18	NR	CR	patient/physician preference	patients not receiving CR	102	65	37	65	37	NR	NR	NR	NR	NR	NR	NR	LD	LD	LD	LD	NR	NR	NR
Central Nervous System Involvement and the Role of Prophylactic Cranial Irradiation in Small Cell Lung Cancer	Alexopoulos et al.	1997	Alexopoulos et al., 1997	Greece	Single	NR	Full text	English	Yes	*plots; PCI offered to all px w CR post 6 cycles of CT	NA	study frequency and manifestation of CNS involvement and assess the role of PCI in SCLC	RCS	Retrospective cohort study	‚Äúwithin the last 15 years‚Äù	1997?	NR	NR	NR	NR	NR	NR	NR	the institutional policy on CT brain imaging varied during the study period	median 11 months (range 1-120)	11	NR	CR	CR	NR	79	51	28	51	28	NR	NR	NR	NR	NR	NR	NR	Mixed	LD: 25, ED: 44	LD: 24, ED: 27	LD: 11, ED: 17	NR	NR	NR
Central Nervous System Involvement and the Role of Prophylactic Cranial Irradiation in Small Cell Lung Cancer	Alexopoulos et al.	1997	Alexopoulos et al., 1997	Greece	Single	NR		English	Yes					Retrospective cohort study					NR	NR	NR	NR	NR											24	11								LD
Central Nervous System Involvement and the Role of Prophylactic Cranial Irradiation in Small Cell Lung Cancer	Alexopoulos et al.	1997	Alexopoulos et al., 1997	Greece	Single	NR		English	Yes					Retrospective cohort study					NR	NR	NR	NR	NR											27	17								ED
Clinical Outcomes of Extensive-Stage Small Cell Lung Cancer Patients Treated With Thoracic Intensive Modified Radiation Therapy (IMRT)	Z Zongmei et al.	2015	Z Zongmei et al., 2015	China	NR	NA	Abstract	English	No	*no plots	NA	determine failure patterns in ED SCLC treated with thoracic IMRT	RCS	Retrospective cohort study	2007-01-01	2012-12-01	NR	none	NR	NR	NR	NR	NR	NR	median 37 months (range 6-6), 11 patients were lost to follow-up	37	NR	ED, receipt of thoracic IMRT	NR	NR	138	38	100	38	100	NR	NR	NR	NR	NR	NR	NR	ED	ED	ED	ED	NR	NR	NR
Consolidative thoracic radiotherapy and prophylactic cranial irradiation in limited disease small cell lung cancer	Slotman et al.	1993	Slotman et al. , 1993	The Netherlands	Single	NA	Full text	English	Yes	*no plots, chemotherapy regimens: cyclophosphamide + CCNU + vincristin + methotrexate (CCOM); cyclophosphamide, doxorubicin, etoposide, CCNU, vincristine (CDE-CCOM); cyclophosphamide + doxorubicin + etoposide (CDE); cyclophosphamide + epirubicin + etoposide (CEE); cyclophosphamide + epirubicin + vincristine + carboplatin + etoposide (CEO-PE)	NA	report on consolidative TRT and PCI in patients with LD SCLC after response to chemotherapy	RCS	Retrospective cohort study	1983	1990	NR	NR	CT	Mixed	N	N	No	at initial staging (n=124), not repeated as part of restaging after chemotherapy	NR		NR	LD SCLC, CR or PR post chemotherapy, (NB	CR (up until 1989)	NR	128	63	65	63	65	mean 63 years	NR	NR	NR	91/37	NR	NR	LD	LD	LD	LD	KPS 90-100: 91, KPS 70-80: 37	KPS 90-100: 47, KPS 70-80: 16	KPS 90-100: 44, KPS 70-80: 21
Adoption of prophylactic cranial irradiation (PCI) for extensive stage small cell lung cancer (ES-SCLC): A population based outcome study	Soon et al.	2017	Soon et al., 2017	Singapore	Multiple	NA	Full text	English	Yes	*plots given, but no need to extract (HR reported)	NA	evaluate uptake of PCI pre and post European RCT and association with survival	RCS	Retrospective cohort study	2003-01-01	2010-12-01	This project was supported by grant NMRC/CNIG/1126/2015 from theSingapore National Medical Research Council	none	Either CT or MRI	Mixed	NR	NR	NR	brain imaging at time of diagnosis was not mandated (performed in 44 patients)	complete follow-up		NR	Stage IV, no IMD, palliative intent, SD or better following first-line chemotherapy	NR	NR	71	16	55	16	55	<7 years : 34, ≥70 years: 37	NR	NR	NR	63/8	NR	NR	ED	ED	ED	ED	ECOG 1: 56, ECOG 2-4: 15	NR	NR
Longevity in small cell lung cancer. A report to the Lung Cancer Subcommittee of the United Kingdom Coordinating Committee for Cancer Research	Souhami & Law	1990	Souhami & Law, 1990	United Kingdom	Multiple	NA	Full text	English	No	*fig 7, 8 centres conducted 30 trials of treatment	NA	determine prognosis of SCLC; identify patient and prognositc factors	RCS	Retrospective cohort study	8 yrs prior to Jan 1, 1986 (1978?)	1986-01-01	NR	NR	NR	NR	NR	NR	NR	NR	NR		NR	enrolled in UKCCCR, survival ≥2 years	NR	NR	217	52	165	52	165	NR	NR	NR	NR	135/82	NR	NR	Mixed	LD: 180, ED: 37	NR	NR	NR	NR	NR
Prognostic significance of pretreatment total lymphocyte count and neutrophil-to-lymphocyte ratio in extensive-stage small-cell lung cancer	Suzuki et al.	2018	Suzuki et al. , 2018	United States	Single	NR	Full text	English	No	*no plots, PCI offered to patients with response to chemotherapy	NA	evaluate pre-treatment total lymphocyte count, neutrophil-to-lymphocyte count, and OS in ED SCLC patients	RCS	Retrospective cohort study	1998-05-01	2015-09-01	Supported in part by Cancer Center Support (Core) Grant P30CA016672 from the National Cancer Institute, National Institutes of Health, to The University of Texas MD Anderson Cancer Cente	none	Either CT or MRI	Y	Y	NR	NR	at initial staging, repeated for patients who were candidates for PCI	NR		NR	ED (TNM IV), available data on pre-treatment CBC and differential	response to treatment	NR	252	49	203	49	203	median 63 years (IQR 56-69)	NR	NR	63	119/133	NR	NR	ED	ED	ED	ED	ECOG 0/1: 185, ECOG≥2: 67	NR	NR
Prophylactic cranial irradiation for patients with limited-stage small-cell lung cancer with response to chemoradiation	Tai et al.	2013	Tai et al., 2013	Canada	Multiple	NA	Full text	English	Yes	fig 1	NA	compare survival in patients with CR vs incomplete response	RCS	Retrospective cohort study	1981	2007	Saskatchewan Cancer Agency	none	NR	NR	NR	NR	NR	NR	NR		NR	LD	physician/patient preference	NR	289	177	122	132	53	median 65 years (range 38-86)	NR	NR	65	178/121	NR	NR	LD	LD	LD	LD	NR	NR	NR
Prophylactic cranial irradiation for patients with limited-stage small-cell lung cancer with response to chemoradiation	Tai et al.	2013	Tai et al., 2013	Canada	Multiple	NA		English	Yes					Retrospective cohort study					NR	NR	NR	NR	NR											42	51				NR				LD
Prophylactic cranial Irradiation revisited: cost-effectiveness and quality of life in small-cell lung cancer	Ago	2002	Ago, 2002	Canada	Multiple	NA	Full text	English	Yes	*no plots	NA	investigate the therapeutic usefulness and cost-effectiveness of PCI in patients with LD SCLC who have achieved CR	RCS	Retrospective cohort study	1987	1998	NR	NR	NR	NR	NR	NR	NR	NR	NR		NR	LD, CR following chemotherapy	physician/patient preference	minor residual radiologic abnormalities, mixed SCLC and non-SCLC	98	66	32	66	32	NR	median 64 years	median 68 years	NR	54/44	36/30	18/14	LD	LD	LD	LD	NR	ECOG 0: 21, ECOG 1: 38, ECOG 2: 3, ECOG 3: 2, ECOG 4: 2	ECOG 0: 11, ECOG 1:18, ECOG 2: 1, ECOG 3: 1, ECOG 4: 0
Neurotoxicity due to prophylactic cranial irradiation for small-cell lung cancer: A retrospective analysis	Nakahara et al.	2015	Nakahara et al. , 2015	Japan	Single	NR	Full text	English	Yes	no plots	NA	investigate neurocognitive function of SCLC patients treated with PCI	RCS	Retrospective cohort study	2004-01-01	2011-12-01	NR	NR	NR	NR	NR	NR	NR	NR	PCI: median 22 months (range 4-85), no PCI 14.5 months (range 2-49)	22	NR	LD	NR	NR	40	18	22	18	22	NR	median 65.5 years (range 52-75)	median 71.5 years (range 57-84)	NR	NR	14/4	12/10	LD	LD	LD	LD	NR	NR	NR
Prophylactic cranial irradiation versus observation in patients with extensive-disease small-cell lung cancer: a multicentre, randomised, open-label, phase 3 trial	Takahashi et al.	2017	Takahashi et al., 2017	Japan	Multiple	UMIN000001755	Full text	English	Yes	*fig 2: cumulative incidence of IMD, randomization sequence included: age (<70 vs ‚â•70), adjusted for ECOG, instititution, ECOG (0-1 vs 2), response to initial chemo (CR vs PR/minor response)	NA	explore the efficacy of PCI in ED SCLC	RCT	Randomised controlled trial	2009-04-03	2017-07-17	This study was supported by a Health and Labour Sciences Research Grant (H20-Ganrinsyo-010, H24-Rinkensui-013) from the Ministry of Health, Labour and Welfare of Japan.	TT reports grants from the Ministry of Health, Labour and Welfare of Japan, during the conduct of the study; grants and personal fees from AstraZeneca, Pfizer Japan, Eli Lilly Japan, Chugai Pharmaceutical, Ono Pharmaceutical, Takeda Pharmaceutical, personal fees from Boehringer Ingelheim Japan, and grants from Taiho Pharmaceutical and MSD, outside the submitted work. TS reports grants and persona…	MRI	NR	Y	Y	Yes	within 4 weeks of enrolment	median 11.9 months (IQR 6.8-20.1)	11.9	MRI every 3 months up to 12 months at 18 and 24 months after enrolment and if clinically indicated	ED, age ≥20 yrs, ECOG 0-2, any response after completion of ≥2 cycles of platinum-based chemotherapy, no IMD within 4 weeks of enrolment (confirmed by MRI), absence of tumor growth within 4 weeks before enrolment, ≤6 weeks between start of inital chemotherapy and enrolment, estimated life expectancy ≥3 months	RCT	RT to radiation field for PCI, active concomitant malignancy, any mental disorder or somatic comorbidities of clinical concern, prengnacy/lactation, women with childbearing potential	224	113	111	113	111	≤70 years: 104, <70 years: 120	median 69 years (range 43-83), ≥70 years: 54, <70 years: 60	median 69 years (range 37-86), ≥70 years: 51, <70 years: 60	NR	193/21	95/18	98/13	ED	ED	ED	ED	ECOG 0/1: 215, ECOG 2: 9	ECOG 0/1: 108, ECOG 2: 5	ECOG 0/1: 107, ECOG 2: 4
Clinical and molecular profiling of surgically resected small cell lung cancer	Takamura et al.	2015	Takamura et al., 2015	Japan	Multiple	NA	Abstract	English	No	*no plots; NB apparently there is a second pub ion this cohort (ESMO, 2014)	NA	review clincial and molecular profiles of surgically resected SCLC	RCS	Retrospective cohort study	2003-01-01	2013-01-01	NR	NR	NR	NR	NR	NR	NR	NR	NR		NR	surgery for primary cancer	NR	NR	156	NR	NR	NR	NR	NR	NR	NR	NR	NR	NR	NR	NR	NR	NR	NR	NR	NR	NR
Factors of Importance for Survival After Platinum Re-Challenge in Platinum-Sensitive Small-Cell Lung Cancer patients	Tendler et al.	2019	Tendler et al. , 2019	Sweden	Multiple	NR	Abstract	English	No	*no plots	NA	investigate important factors for survival after platinum chemotherapy in platinum-sensitive SCLC patients	RCS	Retrospective cohort study	2008-01-01	2016-02-01	NR	NR	NR	NR	NR	NR	NR	NR	NR		NR	≥1 cycle of PDCT in first- and second-line setting, had "sensitive relapse" (PFS ≥180 days after start of first-line PDCT)	NR	NR	101	52	49	52	49	median 68 years (IQR 61-72)	NR	NR	68	46/55	NR	NR	Mixed	LD: 44, ED: 57	NR	NR	NR	NR	NR
Effect of Treatment Mode on Prognosis of Resectable Limited-Stage Small Cell Lung Cancer	Lim et al.	2019	Lim et al., 2019	China	Single	NA	Abstract	English	No	*no plots, px #s NR	NA	assess prognostic factors in surgically resected LD SCLC	RCS	Retrospective cohort study	2012	2016	NR	NR	NR	NR	NR	NR	NR	NR	median 54.23 months	54.2	NR	surgery for LD	NR	NR	122	NR	NR	NR	NR	NR	NR	NR	NR	NR	NR	NR	NR	NR	NR	NR	NR	NR	NR
Survival of small-cell lung cancer and its determinants of outcome in Singapore	Toh et al.	2007	Toh et al., 2007	Singapore	Multiple	NR	Full text	English	No	*no plots	NA	examine clinical characteristics, survival outcomes, and prognostic factors in SCLC	RCS	Retrospective cohort study	Jan 1 1999	Dec 31 2002	NR	NR	CT	Y	NR	NR	NR	at initial staging	NR		NR	NR	NR	missing/irretrivable case records	25	4	21	4	21	NR	NR	NR	NR	NR	NR	NR	LD	LD	LD	LD	NR	NR	NR
Association Between Prophylactic Cranial Irradiation and Improved Overall Survival in Small Cell Lung Cancer	Yang et al.	2020	Yang et al., 2020	United States	Multiple	NR	Abstract	English	Yes	*no plots	NA	examine use and outcomes of PCI in a large, curated, and contemporary cohort of SCLC patients	RCS	Retrospective cohort study	Jan 1 2013	Sep 30 2019	NR	R.H. Decker: Research Grant; Merck &Co., Inc. Honoraria; Physician Education Resource, PeerView. Consultant;Astra Zeneca, Regeneron. Speaker‚Äôs Bureau; Astra Zeneca. AdvisoryBoard; Merck & Co., Inc, Astra Zeneca, Regeneron, Novocure. TravelExpenses; Astra Zeneca, Regeneron, Physician Education Resource,PeerView.A.C. Chiang: Research Grant; OncMed, Millenium, Onyx,Boehringer Ingelheim, Lilly, Bri…	NR	NR	NR	NR	NR	NR	NR		NR	NR	NR	NR	6489	NR	NR	NR	NR	median 67 years (IQR 60-74)	NR	NR	67	3106/3383	NR	NR	Mixed	LD: 3,091, ED: 4,038	NR	NR	NR	NR	NR
Limited stage small cell lung cancer: Treatment results and prognostic factors	Yildirim et al.	2015	Yildirim et al., 2015	Turkey	Single	NA	Full text	Turkish	No	*no plots	NA	evaluate treatment results and prognostic factors in LD SCLC patients	RCS	Retrospective cohort study	2005	2012	NR	NR	NR	NR	NR	NR	NR	NR	NR		NR	LD	NR	NR	52	NR	NR	NR	NR	NR	NR	NR	NR	NR	NR	NR	LD	LD	LD	LD	NR	NR	NR
The Significance of Controlling Nutritional Status (CONUT) Score as a Novel Prognostic Parameter in Small Cell Lung Cancer	Yilmaz et al.	2020	Yilmaz et al., 2020	Turkey	Single	NA	Full text	English	No	*no plots	NA	reveal prognostic significance of Controlling Nutritional Status (CONUT) score at time of diagnosis of SCLC	RCS	Retrospective cohort study	2010-01-01	2019-08-01	none	none	NR	NR	NR	NR	NR	NR	median 10 months (range 1-74)	10	MRI was performed every 3 months during the first year and every six months for two years after the first year	NR	NR	previous solid organ malignancy, systemic infection, liver/thyroid metastases, hyperlipidemia treatment, hematological/non-hematological malignancy, autoimmune disease, chronic inflammatory disease, rheumatologic diease	216	32	184	32	184	median 61 years (range 36-83)	NR	NR	61	184/32	NR	NR	Mixed	LD: 59, ED: 157	NR	NR	ECOG 0: 35, ECOG 1: 89, ECOG 2: 79, ECOG 3: 13	NR	NR
Efficacy of surgery and prophylactic cranial irradiation in stage II and III small cell lung cancer	Yin et al.	2018	Yin et al., 2018	China	Single	NA	Full text	English	Yes	*performed PSM based on age, sex, TNM, and ECOG but matching was not performed wrt PCI delivery, so only non-PSM extracted	NA	assess the efficacy of surgery in stage II-III SCLC and evaluate the role of PCI in patients with resected SCLC	RCS	Retrospective cohort study	2010-01-01	2015-12-01	NR	none	MRI	Mixed	NR	NR	NR	at initial staging for most patients	median 30 months (range 3-87)	30	NR	LD	NR	stage IIIV, no pathological identification, incomplete resection, lost to follow-up, missing data, erroneous data	269	160	109	160	109	≥60: 92, <60: 177	NR	NR	NR	173/96	NR	NR	LD	LD	LD	LD	ECOG 0-2: 259, ECOG 3: 10	NR	NR
Prognostic impact of clinical variables on surgically resected small-cell lung cancer: Results of a retrospective multicenter analysis (FIGHT002A and HOT1301A)	Yokouchi et al.	2015	Yokouchi et al., 2015	Japan	Multiple	FIGHT002A and HOT1301A	Full text	English	No	*32% of patients had a history of other primary cancer	NA	identify correlation between OS and clinical variables; provide additional data for daily management of early-stage SCLC	RCS	Retrospective cohort study	2003-01-01	2013-01-01	NR	none	none	NR	NR	NR	NR	NR	median 25.5 months (range 0.4-130.9)	25.5	NR	complete surgical resection	NR	NR	156	13	140	13	140	median 70 years (range 44-85)	median 70 years (range 55-78)	NR	70	122/34	NR	NR	Mixed	LD: 135, ED: 21	NR	NR	ECOG 0: 109, ECOG 1: 36, ECOG 2: 1, NR: 10	NR	NR
Prophylactic cranial irradiation for extensive-stage small cell lung cancer: Analysis based on active brain MRI surveillance	J Yu et al.	2020	J Yu et al., 2020	China	Single	NA	Full text	English	Yes	EP: etoposide + ciplsatin, EC: etoposide + carboplatin, IP: irinotican + cisplatin, fig 1a (PFS), fig 1b (OS)	NA	evaluate the role of PCI for ED SCLC under active brain MRI surveillance	RCS	Retrospective cohort study	2012-06-01	2019-06-01	none	none	MRI	Y	Y	NR	NR	at initial staging, routine before PCI for patients who were candidates for PCI	median 26.5 months (range 3-72)	26.5	MRI every 2 months	ED, ≥3 cycles of first-line chemotherapy, detailed FU MRI available, no IMD at time of diagnosis (confirmed via MRI)	NR	incomplete treatment record, IMD at time of diagnosis	118	21	97	21	97	median 62 years (range 27-80)	≤65 years: 16, > 65 years: 5	≤65 years: 68, >65 years: 29	62	106/12	20/1	86/11	ED	ED	ED	ED	ECOG 0-1: 95, ECOG > 1: 23	ECOG 0-1: 17, ECOG>1: 4	ECOG 0-1: 95, ECOG>1: 19
Radiation Induced Lymphopenia and Overall Survival in Patients with Limited Stage Small Cell Lung Cancer Receiving Definitive Chemoradiation	Yu et al.	2019	Yu et al., 2019	China	Single	NA	Abstract	English	No	*no plots	NA	investigate baseline lymphocyte and/or lymphocye nadir during CRT in relation to OS in SCLC	RCS	Retrospective cohort study	2013	2017	NR	none	NR	NR	NR	NR	NR	NR	median 36.4 months (range 33.1-39.7)	36.4	NR	treatment with definitive thoracic RT (with or without chemotherapy), availability of CBC from data ≥2 time points during RT	NR	NR	623	NR	NR	NR	NR	median 59 years (range 18-86)	NR	NR	59	424/199	NR	NR	LD	LD	LD	LD	NR	NR	NR
Once Daily High-dose Radiation (>=60 Gy) Treatment in Limited Stage Small Cell Lung Cancer	Zahra et al.	2016	Zahra et al., 2016	United States	Single	NA	Full text	English	No	*fig 1c	NA	examine benefits of PCI on OS	RCS	Retrospective cohort study	2005	2013	This work was supported by American Society of Therapeutic Radiation Oncology (ASTRO) grant JF2014-1 (BGA)	none	MRI	NR	Y	NR	NR	after induction treatment to confirm absence of IMD in PCI cohort	median 17.2 months (range 0.7-102.6)	17.2	NR	LD, CR or PR after first-line therapy	NR	NR	38	16	22	16	22	median 63 years (range 39-83)	NR	NR	63	22/16	NR	NR	LD	LD	LD	LD	ECOG 0-1: 29, ECOG 2: 8, ECOG>2: 1	NR	NR
Prognostic factors in set of limited disease small-cell lung cancer patients treated with chemoradiotherapy	Zemanova et al.	2011	Zemanova et al., 2011	Czech Republic	Single	NA	Abstract	English	No	*no plots	NA	report outcomes of LD SCLC patients with once daily high dose RT	RCS	Retrospective cohort study	2000-01-01	2010-09-01	NR	NR	NR	NR	NR	NR	NR	NR	NR		NR	LD, curative intent therapy with concurrent chemotherapy and high dose RT (≥60 Gy) (PCI administered after appropriate response to definitive therapy and post treatment brain MRI confirming absence of IMD)	appropriate response to definitive therapy and brain MRI confirming absence of IMD; reasons for no PCI: patient refusal, poor PS, vascular disease, recurrence with IMD on MRI, NR	non completion of primary treatment, sequential chemoradiation, radiation initiation after 2 cycles of chemotherapy, planned radiation <60 Gy	80	NR	NR	NR	NR	median 62 years (range 49-80)	NR	NR	62	49/31	NR	NR	LD	LD	LD	LD	NR	NR	NR
Hypo- or conventionally fractionated radiotherapy combined with chemotherapy in patients with limited stage small cell lung cancer	Zhang et al.	2017	Zhang et al., 2017	China	Single	NA	Full text	English	No	*no plots	NA	analyze patients and treatment-related variables for prognostic significance in long term follow-up	RCS	Retrospective cohort study	2010-01-01	2013-12-01	Supported by Research Grant no. 14411965800 from Science & TechnologyCommission of Shanghai Municipality.	none	Either CT or MRI	Y	N	N	No	part of routine staging, not repeated after completion of therapy	median 30 months (range 4-82), 9 patients lost to follow-up	30	if clinically indicated	CR/PR	CR/PR	NR	170	94	76	94	76	NR	NR	NR	NR	145/25	NR	NR	LD	LD	LD	LD	ECOG 0-1: 157, ECOG 2: 13	NR	NR
Risk Factors for BM Incidence in SCLC: A Predictive Model for SCLC Patients on Brain Metastasis	J Zhang et al.	2019	J Zhang et al., 2019	China	NR	NA	Abstract	English	No	*no plots	NA	compare survival outcomes, failure patterns, and toxicities between groups of LD SCLC patients treated with convetionally fractionated TRT vs hypofractionated TRT	RCS	Retrospective cohort study	2006-05-01	2019-02-15	NR	NR	NR	NR	NR	NR	NR	NR	NR		NR	CR/PR in chest	CR/PR	contralateral hilar lymph node involvement, ipsilateral pleural effusions	261	NR	NR	NR	NR	NR	NR	NR	NR	NR	NR	NR	NR	NR	NR	NR	NR	NR	NR
Prognostic evaluation of nutritional indicators in patients with limited-stage small cell lung cancer	J Q Zhang et al.	2019	J Q Zhang et al., 2019	China	Single	NA	Full text	Chinese	No	*no plots	NA	determine potential risk factors relative to the incidence of IMD and construct a predictive model for SCLC; examine efficacy of PCI on iPFS	RCS	Retrospective cohort study	2000	2014	NR	NR	NR	NR	NR	NR	NR	NR	NR		NR	NR	NR	NR	172	NR	NR	NR	NR	NR	NR	NR	NR	126/46	NR	NR	LD	LD	LD	LD	NR	NR	NR
Neuron-specific enolase and response to initial therapy are important prognostic factors in patients with small cell lung cancer	Zhou et al.	2017	Zhou et al. , 2017	China	Single	NA	Full text	English	No	*no plots	NA	explore effect of nutritional status pre -and during CRT on prognosis of LD SCLC patients	RCS	Retrospective cohort study	2010-07-01	2015-07-01	This work was supported by grants from theScience and Technology Innovation Nursery Fund Project of PLAGeneral Hospital (16KMM39)	none	NR	NR	NR	NR	NR	NR	complete follow-up		NR	LD, concurrent chemoradiotherapy	NR	NR	523	66 (LD: 33, ED: 33)	457 (LD: 107, ED: 350)	66	457	median 59 years (range 27-87)	NR	NR	59	415/108	NR	NR	Mixed	LD: 140, ED: 383	LD: 33, ED: 33	LD: 107, ED: 350	ECOG 0/1: 463, ECOG 2: 60	NR	NR
Neuron-specific enolase and response to initial therapy are important prognostic factors in patients with small cell lung cancer	Zhou et al.	2017	Zhou et al. , 2017	China	Single	NA		English	No	these two rows are newly inserted	NA	explore prognostic factors for SCLC		Retrospective cohort study					NR	NR	NR	NR	NR					complete clinical data and FU results	NR	ECOG >2				33	107				NR				LD
Neuron-specific enolase and response to initial therapy are important prognostic factors in patients with small cell lung cancer	Zhou et al.	2017	Zhou et al. , 2017	China	Single	NA		English	No		NA	explore prognostic factors for SCLC		Retrospective cohort study					NR	NR	NR	NR	NR					complete clinical data and FU results	NR	ECOG >2				33	350				NR				ED
Predictors of survival following surgical resection of limited-stage small cell lung cancer	N Zhou et al.	2021	N Zhou et al., 2021	United States, Canada	Multiple	NA	Full text	English	No	fig 3 (freedom from brain recurrence)	NA	examine survival and recurrence patterns following various adjuvant therapies in LD SCLC	RCS	Retrospective cohort study	1986	2019	Funding provided by generous philanthropic donations from the Mason Family Research Fund	NR	MRI	Mixed	NR	NR	NR	completed in 67% of patients before surgery	NR		NR	age ≥18 yrs, LD, upfront surgical resection	NR	receipt of neoadjuvant therapy, death within 30 days of surgery, rerecurrent disease, missing data	164	43	121	43	121	median 68 years	NR	NR	58	83/81	NR	NR	LD	LD	LD	LD	NR	NR	NR
Prophylactic cranial irradiation improved the overall survival of patients with surgically resected small cell lung cancer, but not for stage I disease	Zhu et al.	2014	Zhu et al., 2014	China	Single	NR	Full text	English	Yes	*fig 1 (OS), fig 2 (BMFS)	NA	evaluate PCI on patients with surgically resected SCLC	RCS	Retrospective cohort study	2003-01-01	2009-12-01	NR	none	MRI	Y	Y	NR	NR	at initial staging, required to confirm absence of IMD before PCI	median 39.4 months (range 4.0-96.8)	39.4	MRI/CT if clinically indicated	completely resectable disease, definitive TNM staging, no evidence of IMD	NR	R1, R2 resection	193	67	126	67	126	median 56 years (range 34-78)	median 55 years (range 34-82)	median 55 years (range 37-74)	56	150/43	49/18	101/25	LD	LD	LD	LD	KPS ≥80: 126, KPS<80: 67	KPS ≥80: 45, KPS <80: 22	KPS ≥80: 81, KPS <80: 45
Retrospectively analysis of factors influencing the relapse (or progression) of newly diagnosed nonoperative small cell lung cancer	Zhuang et al.	2015	Zhuang et al., 2015	China	Single	NA	Full text	Chinese	No	*no plots, no Enlglish text avail	NA	explore factors affecting relapse (or progression) of nonoperative SCLC; explore correlation between PFS and OS	RCS	Retrospective cohort study	2009-01-01	2011-12-01	NR	NR	NR	NR	NR	NR	NR	NR	NR		NR	chemotherapy with or without RT, relapse/progression after first-line therapy	NR	NR	182	NR	NR	NR	NR	NR	NR	NR	NR	NR	NR	NR	NR	NR	NR	NR	NR	NR	NR
Effectiveness and Timing of Prophylactic Cranial Irradiation (PCI) in Limited Stage Small Cell Lung Carcinoma (LS-SCLC) Patients: A Single Institution Experience	Turaka et al.	2013	Turaka et al., 2013	United States	Single	NA	Abstract	English	Yes	*no plots	NA	evaluate effectiveness and timing of PCI	RCS	Retrospective cohort study	1991	2012	NR	none	NR	NR	NR	NR	NR	NR	median 19 months (range 0.6-209)	19	NR	receipt of chemoradiotherapy, LD	CR	NR	215	95	120	95	120	median 64 years (range 41-92)	NR	NR	64	NR	NR	NR	LD	LD	LD	LD	NR	NR	NR
Neurotoxicity of prophylactic cranial irradiation in patients with small cell carcinoma of the lung	Twijnstra et al.	1987	Twijnstra et al., 1987	The Netherlands	NR	NA	Full text	English	Yes	*no plots	NA	assess neurological effects of PCI on neurological and mental function	PCS	Prospective cohort study	1981-06-01	1984-12-01	NR	NR	NR	NR	NR	NR	NR	NR	median 14 months (range 5-33)	14	NR	no evidence of IMD at any point during their disease course	CR	development of IMD, abnormal neurological examination results before irradiation	21	14	7	14	7	range 42-72 years	NR	NR	NR	17/4	NR	NR	Mixed	LD: 15, ED: 6	LD: 12, ED: 2	LD: 3, ED: 4	NR	NR	NR
Sequelae in long-term survivors of small cell lung cancer	Twijnstra et al.	1996	Twijnstra et al., 1996	The Netherlands	Multiple	NA	Full text	English	No	*no plots, group 1: chemotherapy alone, group 2: PCI after chemo, group 3: PCI concurrent/sandwiched w chemo	NA	explore isolate residual effects of SCLC treatment	PCS	Prospective cohort study	1991-01-01	1993-01-01	NR	NR	Either CT or MRI	Y	NR	NR	NR	within two months of enrolment	NR		NR	survival >2 yrs	NR	cerebrovascular accident, Korsakoff syndrome, severe head injury prior to SCLC diagnosis; only for analysis of neuropsychologic test results and determination of treatment effects, no treatment with chemotherapy	49	19	30	49	30	NR	mean 59.7±9.1 years	PCI after chemotherapy mean 64.5±7.2 years, PCI concurrent/sandwiched with chemotherapy mean 64.7 years ± 9.9)	NR	NR	NR	NR	NR	NR	NR	NR	NR	NR	NR
Efficacy and safety of prophylactic cranial irradiation in patients with small cell lung cancer	Twijnstra et al.	1997	Twijnstra et al., 1997	The Netherlands	Single	NA	Full text	English	Yes	fig 1 (BMFS), fig 2 (OS)	NA	analyze efficacy and safety of PCI in LD SCLC patients with CR	PCS	Prospective cohort study	1983-01-01	1993-12-01	NR	NR	Either CT or MRI	Y	NR	NR	NR	at initial staging (before 1990: CT, after 1990: MRI), repeated as part of restaging after chemotherapy	NR		MRI/CT if clinically indicated	LD, CR at restaging	CR at restaging	NR	39	18	21	18	21	median 63 years (range 31-84)	NR	NR	63	29/10	NR	NR	LD	LD	LD	LD	NR	NR	NR
Patterns of relapse in patients with small cell lung cancer--the effect of chest irradiation and prophylactic cranial irradiation combined with intensive chemotherapy on long-term survival	Ueoka et al.	1990	Ueoka et al. , 1990	Japan	Single	NA	Full text	Japanese	Yes	*no plots, full text in Japanese only	NA	explore the effect of chest irradiation and PCI combined on SCLC patients	RCS	Retrospective cohort study	1976	1987	NR	NR	NR	NR	NR	NR	NR	NR	NR		NR	NR	NR	NR	75	NR	NR	NR	NR	NR	NR	NR	NR	NR	NR	NR	NR	NR	NR	NR	NR	NR	NR
Multimodality treatment for small cell bronchial carcinoma. Preliminary results of a prospective, multicenter trial.	Ulsperger et al.	1991	Ulsperger et al., 1991	Multiple	Multiple	ISC study I, ISC study II	Full text	English	No	*no plots, main studies are RCTs for conventional chemotherapy vs alternating chemotherapy	NA	evaluate outcomes between conventional chemotherapy vs alternating chemotherapy on SCLC	RCS	Retrospective cohort study	NR	1990-06-01	NR	NR	CT	Y	NR	NR	NR	prior to randomization	NR		NR	complete resection, disease-free after adjuvant chemotherapy, not yet finished treatment or lost to FU	NR	NR	86	62	24	62	24	NR	NR	NR	NR	NR	NR	NR	NR	NR	NR	NR	NR	NR	NR
Utilization of Surgery and Its Impact on Survival in Patients With Early Stage Small-cell Lung Cancer in the United States	Uprety et al.	2019	Uprety et al., 2019	United States	Multiple	NA	Full text	English	No	*no plots, results reported for propensity score matched cohort (no info on propensity matching variables)	NR	evaluate utilization of surgery and its impact on survival in early stage SCLC	RCS	Retrospective cohort study	2004	2013	NR	none	NR	NR	NR	NR	NR	NR	median 31.8 months (IQR 17.5-56.0)	31.8	NR	age ≥18 yrs, stage T1-T2 N0 M0	NR	receipt of treatment at non-reporting facilities, treatment with palliative intent, missing chemotherapy and/or radiation information, missing survival time, receipt of any treatment other than concurrent chemotherapy and radiation to the chest or surgery, unknown treatment information, surgery other than pneumonectomy or lobectomy	666	180	486	180	486	NR	NR	NR	NR	NR	NR	NR	NR	NR	NR	NR	NR	NR	NR
Shifting from hypofractionated to "conventionally" fractionated thoracic radiotherapy: A single institution's 10-year experience in the management of limited-stage small-cell lung cancer using concurrent chemoradiation	Truong et al.	2003	Truong et al., 2003	Canada	Single	NA	Full text	English	No	*no plots, *KG: i feel like there is another paper published on this cohort that i didnt catch (NB: study performed at London Regional Cancer Center)	NA	determine impact of hypofractionated to conventionally fractionated TRT	RCS	Retrospective cohort study	1989-01-01	1999-10-01	NR	NR	CT	Y	Y	NR	NR	at initial staging only performed based on clinican preference, at restaging for patients who were candidates for PCI	median 14.8 months (range 2.3-84.5), complete follow-up	14.8	CT if clinically indicated	LD, PCI in patients without PD	CR following chemotherapy and TRT	NR	214	48	166	48	166	median 63 years (range 32-94)	NR	NR	63	126/89	NR	NR	LD	LD	LD	LD	median KPS 80 (range 60-90), KPS 80-100: 116, KPS 60-70: 98	NR	NR
Concurrent chemoradiotherapy with original chemotherapy regimens may not be suitable for patients who failed to respond to induction chemotherapy in limited-stage small cell lung cancer	Wang et al.	2016	Wang et al., 2016	China	Single	NA	Full text	Chinese	No	*no plots	NA	determine correlation of sequence and timing of RT with PFS and OS in LD SCLC	RCS	Retrospective cohort study	2009-01-01	2014-06-01	NR	NR	NR	NR	NR	NR	NR	NR	NR		NR	LD, failed response to induction chemotherapy	NR	NR	67	25	42	25	42	NR	NR	NR	NR	NR	NR	NR	LD	LD	LD	LD	NR	NR	NR
The CRP combined with LDH was an independent prognostic factor for limited stage SCLC	Wang et al.	2015	Wang et al., 2015	China	Single	NA	Abstract	English	No	*no plots	NA	screen the potential significant inflammatory factors in LD SCLC	RCS	Retrospective cohort study	2006-10-01	2013-07-01	NR	NR	NR	NR	NR	NR	NR	NR	NR		NR	LD	NR	NR	240	NR	NR	NR	NR	median 59 years	NR	NR	59	209/31	NR	NR	LD	LD	LD	LD	NR	NR	NR
Prognostic Significance of Combined Biomarkers in Small Cell Lung Cancer	Wang et al.	2020	Wang et al., 2020	China	Single	NA	Full text	English	No	*no plots	NA	investigate prognostic significance of serum tumor markers and pretreatment basic laboratory parameters	RCS	Retrospective cohort study	2014-06-01	2016-11-01	NR	none	NR	NR	NR	NR	NR	NR	NR		NR	NR	NR	venous thromboembolism, initial evaluation at other centres, incomplete follow-up	120	9	111	9	111	median 59 years (range 33-80)	NR	NR	59	97/23	NR	NR	Mixed	LD: 52, ED: 68	NR	NR	NR	NR	NR
Nadir white blood cell, absolute neutrophil, and absolute lymphocyte counts during concurrent chemoradiation therapy are associated with worse outcomes in patients with limited-stage small cell lung cancer	Wei et al.	2014	Wei et al., 2014	United States	Single	NA	Abstract	English	No	*no plots	NA	investigate whether baseline or nadir white blood cell, absolute neutrophil count, absolute lymphocyte count, platelet count and hemoglobin levels during the course of CCRT is associated with treatment outcomes for LD SCLC	RCS	Retrospective cohort study	1995	2009	NR	none	MRI	Y	NR	NR	NR	at initial staging	median 19.4 months (range 3.8-91.4)	19.4	NR	LD, staging with thoracic CT, brain MRI, received thoracic RT and etoposide-cisplatin chemotherapy	NR	NR	130	72	48	72	48	median 63.9 years (range 27-89.5)	NR	NR	63.9	NR	NR	NR	LD	LD	LD	LD	KPS ≥80: 86%	NR	NR
Immediately concurrent chemoradiation therapy is associated with improved 2-year overall survival in patients with limited small-cell lung cancer	Wei et al.	2016	Wei et al., 2016	United States	Single	NA	Abstract	English	No	*no plots	NA	analyze 2-year OS rates for LD SCLC patients treated with RT and chemotherapy	RCS	Retrospective cohort study	1990	2012	NR	X. Wei: None.P.K. Allen: None.J.W. Welsh: None.S.H. Lin: Research Grant; STCube pharmaceuticals, Roche/Genentech,Peregrine Pharmaceutical, Bayer Pharmaceutical, Elekta Inc. Honoraria;US Oncology, AstraZeneca.J.D. Cox: None.R.U. Komaki: Non	NR	NR	NR	NR	NR	NR	median 22 months (range 1-240)	22	NR	LD	NR	NR	575	NR	NR	NR	NR	NR	NR	NR	NR	NR	NR	NR	LD	LD	LD	LD	NR	NR	NR
Isolated nodal failure after chemo-radiotherapy in limited disease small cell lung cancer (LD-SCLC)	Wierzchowski et al.	2009	Wierzchowski et al., 2009	Poland	Multiple	NA	Full text	English	No	*no plots	NA	review patterns of failure in relation to the radiation field after CRT in LD SCLC	RCS	Retrospective cohort study	1997	2006	NR	NR	Either CT or MRI	Mixed	NR	NR	NR	at initial staging according to institutional guidelines, but was not performed in 20% of patients	NR		if clinically indicated	radical thoracic radiotherapy, LD	NR	NR	117	46	71	46	71	median 57 years (range 43-78)	NR	NR	57	73/44	NR	NR	LD	LD	LD	LD	ECOG 0: 87, ECOG 1: 29, ECOG 2: 1	NR	NR
Evaluation of factors associated with loco-regional failure and survival in limited disease small cell lung cancer patients treated with chemoradiotherapy	Winther-Larsen et al.	2015	Winther-Larsen et al., 2015	Denmark	Single	NA	Full text	English	No		NA	evaluate factors correlated with loco-regional failure and improved survival in LD SCLC after definitive CRT	RCS	Retrospective cohort study	2007-04-01	2013-12-01	NR	None	Either CT or MRI	N	N	N	NR	only performed if clinically indicated at initial staging	median 42.2 months (95% CI 37-48), complete follow-up	42.2	if clinically indicated	LD, initiation of curative intent treatment	ECOG 0-2, no signs of PD	secondary malignancy at time of diagnosis	147	122	23	122	23	median 64 years (range 40-80)	NR	NR	64	69/78	NR	NR	LD	LD	LD	LD	ECOG 0: 72, ECOG 1: 71, ECOG 2: 4	NR	NR
Twice-daily prophylactic cranial irradiation for patients with limited disease small-cell lung cancer with complete response to chemotherapy and consolidative radiotherapy: Report of a single institutional phase II trial	Bains et al.	2001	Bains et al., 2001	United States	Multiple	SCCC Protocol 92‚Äì50	Full text	English	Yes	*fig 2 DFS, fig 3 OS, "control" cohort consists of patients who declined PCI	NA	phase II trial on hyperfractionated PCI to evaluate reduction of long-term neurologic toxicity without appreciable IMD progression	PCS	Prospective cohort study	1992-04-01	1999-01-01	NR	NR	Either CT or MRI	NR	NR	NR	NR	NR	PCI: median 25 months (range 6-82), no PCI: median 16 months (range 6-29)	25	MRI every 4-6 months or if clinically indicated	LD, CR, completion of TRT, GPS <3, NFC <3, Hb >10 mg/dl, leukocyte >3,000, no prior cranial irradiaiton, no CT within 2 weeks of registration, ability to complete neurologic screening, informed consent	NR	ED, concomittant malignancies (except non-melanomatous skin cancer), only PR to CRT, active psychiatric disease present before time of diagnosis	27	15	12	15	12	NR	mean 61 years	mean 62 years	NR	15/12	8/7	7/5	LD	LD	LD	LD	NR	median KPS 90	median KPS 90
Prophylactic cranial irradiation in limited stage small cell lung cancer: survival benefit in patients with favourable characteristics	Work et al.	1996	Work et al., 1996	Denmark	NR	NR	Full text	English	No	main study randomized LD SCLC to initial chest irradiation or late chest irradiation	NA	evaluate effect of PCI as part of RCT	PCS	Prospective cohort study	1981	1989	Supported by a grant from the MRs. Anges Niehbuhr Cancer Research Foundation. W.M. received EC Tempus Mobility Grant	NR	CT	NR	NR	NR	NR	only performed if clinically indicated at initial staging	NR		NR	LD, age <70, KPS ≥40, no other primary cancer, no prior surgical resection of primary tumor	initial TRT (before Oct 1984), early and late TRT (after Oct 1984); reasons for no PCI: PD	NR	199	157	42	157	42	median 60 years (range 36-70)	median 61 years (range 36-70)	median 59 years (range 36-69)	60	1.6:1	1.5:1	2.5:1	LD	LD	LD	LD	KPS 100: 23, KPS 90-80: 138, KPS 70-60: 29, KPS 50-40: 9	KPS 100: 18, KPS 90-80: 114, KPS 70-60: 10, KPS 50-40: 5	KPS 100: 5, KPS 90-80: 24, KPS 70-60: 9, KPS 50-40: 4
Patterns of failure in limited-stage small cell lung cancer: Implications of TNM stage for prophylactic cranial irradiation	Wu et al.	2017	Wu et al., 2017	United States	Multiple	NA	Full text	English	No	*no plots	NA	determine whether the risk of IMD is associated with extent of LD SCLC at diagnosis and, if so, whether patients with more limited intrathoracic disease are less likely to benefit from PCI	RCS	Retrospective cohort study	1993	2013	This work was supported by the National Institutes of Health Core Grant P30 CA008748.	All conflicts are unrelated to the current work. Abraham Wu receives research funding from CivaTech Oncology. Robert Downey receives research funding from Cantel Medical and Protea Biosciences. M. Catherine Pietanza is currently employed by Merck, has received honoraria and served in consulting/advisory role with Celgene, Abbvie, Novartis, Clovis Oncology, and Bristol-Myers Squibb, and has served…	Either CT or MRI	Y	NR	NR	NR	at initial staging	median 21.4 months	21.4	NR	treatment with curative intent	NR	patients who received local therapy despite ED, receipt of TRT for disease recurrence, mixed SCLC/NSCLC diagnosis with dominant NSCLC component	283	116	167	116	167	NR	NR	NR	NR	127/156	NR	NR	LD	LD	LD	LD	KPS ≥80: 241, KPS <80: 42	NR	NR
Effects of Local Radiation Combined with Chemotherapy in the treatment of Patients with Extensive-stage Small Cell Lung Cancer	Wu et al.	2015	Wu et al., 2015	China	NR	NA	Full text	Chinese	No	*no plots	NA	evaluate the role of local treatment in chemotherapy for ED SCLC	RCS	Retrospective cohort study	NR	NR	NR	NR	NR	NR	NR	NR	NR	NR	NR		NR	ED	NR	NR	302	NR	NR	NR	NR	NR	NR	NR	NR	NR	NR	NR	ED	ED	ED	ED	NR	NR	NR
Does routine clinical practice reproduce the outcome of large prospective Trials? the analysis of institutional database on patients with limited-disease small-cell lung cancer	Wzietek et al.	2014	Wzietek et al., 2014	Poland	Single	NA	Full text	English	No	fig 2a (OS)	NA	analyze to what extent outcomes of large prospective trials are reproduced in clinical practice	RCS	Retrospective cohort study	1991	2009	NR	none	Either CT or MRI	NR	NR	NR	NR	only performed if clinically indicated at initial staging	median 4.8 years	57.6	NR	LD, treatment between 1991-2009 with curative intent, ECOG <2	complete/good response	treatment with low radiation dose, treatment with ≤4 cycles of chemotherapy	409	163	246	163	246	median 59 years (range 30-81)	NR	NR	59	299/110	NR	NR	LD	LD	LD	LD	ECOG 0: 197, ECOG 1: 209, NR: 5	NR	NR
Prophylactic cranial irradiation in extensive-stage small cell lung cancer	Xanthopoulos et al.	2013	Xanthopoulos et al., 2013	United States	Multiple	NA	Abstract	English	Yes	*no plots, propensity score matching performed based on age, AJCC group stage, T stage, histology, laterality, marital status, race, sex, tx type, LN dissection, type of sx, provider; # patients after matching is NR	age, AJCC group stage, T stage, histology, laterality, marital status, race, sex, treatment type, lymph node dissection, surgery type, provider	assess survival in ED SCLC for PCI vs no PCI	RCS	Retrospective cohort study	1988	1997	NR	none	NR	NR	NR	NR	NR	NR	PCI: median 165 months, no PCI: median 153 months	165	NR	ED	NR	NR	1260	820 (non-matched)	440 (non-matched)	NR	NR	NR	NR	NR	NR	NR	NR	NR	ED	ED	ED	ED	NR	NR	NR
Clinical Efficacy Analysis of CT-Guided 125I Radioactive Seeds Implantation for Limited-Stage Small Cell Lung Cancer	Xiaodong et al.	2019	Xiaodong et al., 2019	China	NR	NA	Abstract	English	No	*no plots	NA	evaluate clinical effects and prognostic factors of LD SCLC treated with iodine-125 radioactive seed implantation guided by CT	RCS	Retrospective cohort study	2008-06-01	2012-06-01	NR	NR	NR	NR	NR	NR	NR	NR	NR		NR	LD, treatment with I-125 radioactive seed implantation and chemotherapy	NR	NR	128	13	115	13	115	≤65 years: 40, >66 years: 88	NR	NR	NR	NR	NR	NR	LD	LD	LD	LD	ECOG 0/1: 93, ECOG ≥2: 35	NR	NR
Prophylactic Cranial Irradiation for Patients with Surgically Resected Small Cell Lung Cancer	J Xu et al.	2017	J Xu et al., 2017	China	Single	NA	Full text	English	Yes	*fig 3 a (cumulative IMD incidence)	NA	summarize clinical data of patients with completely resected SCLC to evaluate role of PCI	RCS	Retrospective cohort study	2006-01-01	2014-01-01	Key Projects of the Biomedicine Department, Science and Technology Commission of Shanghai Municipality (Project No.11411951200)	none	NR	NR	NR	NR	NR	NR	NR		NR	surgical resection of primary, non-metastatic SCLC as first-line treatment	NR	microscopically or macroscopically positive resections, no survival/therapy data, wedge resection	349	115	234	115	234	<60 years: 165, ≥60 years: 184	<60 years: 62, ≥60 years: 53	<60 years: 103,≥60 years: 131	NR	297/52	101/14	196/38	LD	LD	LD	LD	NR	NR	NR
Therapeutic impact on prognosis of patients with disseminated small cell lung cancer	Xu-Yi et al.	1994	Xu-Yi et al., 1994	China	Single	NA	Full text	Chinese	No	*no plots	NA	determine the prognostic impact of chemotherapy, RT, and PCI on SCLC patients	RCS	Retrospective cohort study	NR	NR	NR	NR	NR	NR	NR	NR	NR	NR	NR		NR	NR	NR	NR	156	NR	NR	NR	NR	NR	NR	NR	NR	NR	NR	NR	NR	NR	NR	NR	NR	NR	NR
Total number of studies reporting on PCI vs no PCI in patients with SCLC	#REF!																							Minimum median follw-up reported (months)	5.6
Overall number of participants reported on (from studies where number of participants are reported)	73661																							Minimum median follw-up reported (months)	165
							Publication type	No. studies					Study design	No. studies
							Full text	163					RCS	199
							Abstract	60					PCS	10
													RCT	13
													nRCT	1
[truncated: 51 more columns]

## Sheet: Table S3
Title	Author, year	Country	Number of centers	Trial name	Publication type	Language of full text	Does this study investigate PCI as its primary aim?	Notes	Matching variables for PSM (if applicable)	Aim	Study design	Study design	Start date	End date	Study funding sources	Possible conflicts of interest for study authors	Use of baseline imaging	image_staging	image_restage_pci	image_restage_nopci	Radiographic evidence that IMD was not present after initial therapy/prior to PCI	Notes on baseline imaging	Follow-up imaging	Number PCI	Number no PCI	Numer of patients (PCI)	Number of patients (no PCI)	sclc_stage	UNIVARIABLE ANALYSIS	PCI	no PCI	Hazard ratio	Signifiance	Significant improvement with PCI	Index date	MULTIVARIABLE ANALYSIS	Subgroup	Exploratory variables in addition to PCI	Significance	PCI was identified as a significant prognostic factor
What is the effect of tumor diameter, lymph node metastases, and SUVmax value on prognosis in limited-stage small cell lung cancer?	Cimen et al., 2022	Turkey	Single	NA	Full text	English	No		NA	investigate the link between survival and prognostic factors such as tumor size, LN metastasis, and metabolic activity detected on PET-CT in patients with LS-SCLC	RCS	Retrospective cohort study	Jan 2015	Dec 2019	none	none	NR	NR	NR	NR	NR	NR	median 29 months (range 5-29)	NR	NR	NR	NR	NR		NR	NR	0.11 (95% CI 0.06-0.23)	p=0.00	Yes	NR		NR	NR	NR	UV
Prophylactic Cranial Irradiation (PCI) vs. Active Surveillance in Patients with Limited-Stage Small Cell Lung Cancer: A Retrospective, Multicenter study.	Chen et al., 2022	China	Multiple	NA	Abstract	English	Yes		"baseline characteristics"	compare the contemporary survival outcomes of PCI versus active surveillance in patients with LS-SCLC	RCS	Retrospective cohort study	June 2009	June 2019	NR	NR	NR	NR	NR	NR	NR	NR	median 64.5 months (range 2-190)	440	628	440	628	LD		35.8 months (95% CI 27.6-44.0)	32 months (95% CI 26.4-37.6)	0.90 (95% CI 0.74-1.1)	p=0.29	MA	NR		NR	NR	NR	UV
Efficacy of Prophylactic Cranial Irradiation According to the Risk of Extracranial Recurrence in Limited-Stage Small Cell Lung Cancer	Lee et al., 2023	South Korea	Multiple	NA	Full text	English	Yes		NA	evaluate the effectiveness of PCI for early and late brain metastasis in LS-SCLC and to stratify the clinical outcomes of PCI according to the risk of ECR	RCS	Retrospective cohort study	Jan 2004	Dec 2017	NR	none	MRI	Y	N	N	No	NR	median 30.7 months	211	60	211	60	LD		2-year 67.8%, 3-year 50.0%, 5-year: 36.9%	2-year 57.7%, 3-year 41.1%, 5-year 32.5%	0.76 (95% CI 0.53-1.09)	p=0.045	MA	SCLC diagnosis		NR	NR	NR	UV
Prognostic factors for survival in extensive-stage small cell lung cancer: An Italian real-world retrospective analysis of 244 patients treated over the last decade	Longo et al., 2022	Italy	Single	NA	Full text	English	No		NA	investigate prognostic factors for SCLC	RCS	Retrospective cohort study	2010	2020	Ministero dell'Istruzione, dell'Università e della Ricerca; AstraZeneca	none	MRI	Y	N	N	No	NR	NR	12	232	12	232	ED		median 30 months, 2-year 53%, 5-year 18.3%	median 8 months, 1-year 27%, 2-year 6%; PSM median NR	0.23 (95% CI 1.1-0.52)	p<0.001	MA	NR		NA	NR	HR: 0.29 (95% CI 0.12-0.70)	MV
Prophylactic cranial irradiation in extensive disease small cell lung cancer	Ziegler et al., 2022	Germany	Single	NA	Abstract	English	Yes		NA	evaluate influence of PCI on OS	RCS	Retrospective cohort study	2007	2017	NR	NR	NR	NR	NR	NR	NR	NR	NR	63	23	63	23	NR		mean 6.8 months	mean 3.2 months	NR	NR	NR	NR		NR	NR	NR	UV
The Role of Adjuvant Therapy Following Surgical Resection of Small Cell Lung Cancer: A Multi-Center Study	Park et al., 2023	South Korea	Multiple	NA	Full text	English	No		NA	evaluate the long-term survival in patients who underwent surgical resection for SCLC and to identify the benefit of adjuvant therapy following surgery	RCS	Retrospective cohort study	2000	2017	NR	NR	MRI	NR	NR	NR	NR	NR	median 31.08 months (IQR 13.79-64.52)	23	190	23	190	Mixed		NR	NR	0.80 (95% CI 0.445-1.446)	p=0.464	MA	surgery		NR	NR	NR	UV
Prophylactic Cranial Irradiation in Patients with Limited-Stage Small-Cell Lung Cancer without Brain Metastases: A Retrospective Cohort Study.	Zhang et al., 2022	China	Single	NA	Abstract	English	Yes		NA	evaluate role of PCI in LD SCLC	RCS	Retrospective cohort study	2006	2014	NR	NR	MRI	NR	NR	Y	Yes	NR	median 76.0 months (95% CI 71.2-80.8)	79	98	79	98	LD		5-year 48.8%	5-year 39.2%	NR	p=0.255	No	NR		NR	NR	NR	UV
Real-world predictors of survival in patients with extensive-stage small-cell lung cancer in Manitoba, Canada: a retrospective cohort study	Dawe et al., 2023	Canada	Multiple	NA	Full text	English	No		NA	examine the characteristics, treatment patterns, and clinical outcomes of patients receiving chemotherapy without immunotherapy for ED	RCS	Retrospective cohort study	Jan 2004	Dec 2013	AstraZeneca Canada	IS and MS are employees and shareholders of AstraZeneca. DM was an employee of AstraZeneca at the time of this study. DD reports advisory board attendance for Merck Canada, Novartis, Jazz Pharmaceuticals, Pfizer, and AstraZeneca, honoraria for education content from Boehringer-Ingelheim and Bristol Myers Squibb, grants from Canadian Institutes of Health Research, CancerCare Manitoba Foundation, a…	NR	NR	NR	NR	NR	NR	NR	64	473	64	473	ED		NR	NR	0.39 (95% CI 0.28-0.55)	p<0.001	MA	NR		NR	NR	NR	UV
Usefulness of pro-gastrin-releasing peptide as a predictor of the incidence of brain metastasis and effect of prophylactic cranial irradiation in patients with limited-stage small-cell lung cancer	Ueki et al., 2022	Japan	Single	NA	Full text	English	Yes		NA	investigate the risk factors for BM in patients eligible for PCI to provide a reference for patients who would benefit from PC	RCS	Retrospective cohort study	2004	2017	This research was partly supported by the Japan Agency for Medical Research and Development (AMED) under Grant Number JP20ck0106581.	Dr Yoshida reported receiving honoraria for lectures or presentations from Chugai Pharmaceutical Co., Ltd., Taiho Pharmaceutical Co., Ltd., AstraZeneca K.K., and Boehringer Ingelheim Co., Ltd. outside the submitted work.	MRI	Y	Y	N	No	all patients in the PCI group received brain imaging prior to undergoing PCI *72.7% MRI), 667% in the non-PCI group did not undergo brain imaging after completino of TRT	NR	38	24	38	24	LD		NR	NR	0.85 (95% CI 0.43-1.68)	p=0.3	MA	NR		NR	NR	NR	UV
Predictors of short-, medium-, and long-term survival with limited stage small cell lung cancer in the real-world.	Dawe et al., 2022	Canada	Multiple	NA	Abstract	English	No		NA	examine factors associated with real-world long-term survival in LS-SCLC	RCS	Retrospective cohort study	2004	2017	NR	NR	NR	NR	NR	NR	NR	NR	NR	NR	NR	NR	NR	LD		NR	NR	0.45 (95% CI 0.35-0.58)	improved with PCI	Yes	NR		NR	NR	NR	UV
The Impact of PCI on the Prognosis of Limited-stage SCLC Patients in the Era of MRI Surveillance.	Hu et al., 2022	China	NR	NA	Abstract	English	Yes		NA	evaluate the impact of PCI on the prognosis of patients with LD SCLC in the era of MRI surveillance	RCS	Retrospective cohort study	Jun 2002	Jan 2017	NR	NR	MRI	NR	NR	Mixed	No	85.6% of patients who did reveived PCI had MRI brain to rule out brain metastases, use of brain MRI in no PCI cohort was not reported	median 22.1 months	104	29	104	29	LD		median 30.2 months	median 30.5 months	NR	no significant difference between PCI and no PCI, p=0.91)	No	NR		NR	NR	NR	UV
The Impact of PCI on the Prognosis of Limited-stage SCLC Patients in the Era of MRI Surveillance.	Hu et al., 2022	China							NA								MRI	NR	NR	Mixed	No	90.9% of patients who did reveived PCI had MRI brain to rule out brain metastases, use of brain MRI in no PCI cohort was not reported	median 18.9 months	88	52	88	52	LD		median 26.0 months	median 18.0 months1	NR	improved with PCI, p=0.002	MV only	NR		PR	NR	HR: 0.54 (95% CI 0.35-0.8)	MVx2
Prognostic Factors in Limited-Stage Small Cell Lung Cancer (LSCLC) : Secondary Analysis of CALGB 30610 (Alliance)/RTOG 0538	Farris et al., 2023	United States	NR	NA	Abstract	English	No		NA	secondary analysis of data collected in a prospective trial to provide for better understanding treatment outcomes and impact future trial design	PCS	Prospective cohort	NR	NR	NR	NR	NR	NR	NR	NR	NR	NR	median 4.7 years	NR	NR	NR	NR	LD		NR	NR	NR	no significant improvement	No	NR		NR	NR	NR	NR
A study of the prognosis of patients with limited-stage small cell lung cancer who did or did not receive prophylactic cranial irradiation after effective chemoradiotherapy	Wu et al., 2023	China	Single	NA	Full text	English	Yes		age, sex, KPS, AJCC stage, curative effect		RCS	Retrospective cohort study	NR	NR	This study was funded by the National Natural Science Foundation of China (grant numbers 81402540 and 81672972), the National Health Commission scientific research funds—Zhejiang province major science and technology project on medicine (grant number WKJ-ZJ-1701), and Zhejiang Science and Technology Plan on Medicine and Health (grant number 2019KY046, 2022KY618, 2023KY610) and Zhejiang Key Resear…	none	MRI	NR	Yes	NR	No	patients in the no PCI group included those who developed BM	median 18.4 months (range 0.7-76.6)	64	64	64	64	LD		1-year 87.5%, 3-year 42.3%	1-year 70.4%, 3-year 20.9%	0.47 (95% CI 0.28-0.76)	improved with PCI, p=0.002	MA	completion of CRT		NR	NR	NR	NR
Extensive-stage small cell lung cancer: Is prophylactic cranial irradiation necessary in the era of immunotherapy with MRI surveillance?	Yao et al., 2023	China	Multiple	NA	Full text	English	Yes		NA	analyze the efficacy of PCI for the treatment of ES-SCLC under active brain MRI surveillance	RCS	Retrospective cohort study	NR	NR	NR	none	MRI	Yes	Yes	Yes	Yes	NR	median 16.05 (IQR 10.08-20.89)	17	49	17	49	ED		median 18.53 (95% CI 16.23-20.83)	median 17.35 months (95% CI 12.94-21.75	0.66 (95% CI 0.31-1.42)	no significant difference between PCI and no CPI	MA	NR		NA	sex, smoking status, consolidative TRT	HR: 0.68 (95% CI 0.31-1.49)	MV
Outcomes and Prognostic Factors of Extensive Stage Small Cell Lung Cancer: A Retrospective Study	Veena et al., 2023	India	Single	MA	Full text	English	No		NA	find out the clinical outcome of patients with ES SCLC and the prognostic factors affecting their survival	RCS	Retrospective cohort study	Jan 1, 2010	Sep 30, 2019	none	none	NR	NR	NR	NR	NR	NR	NR	68	215	68	215	ED		11 months (95% CI 9.179-12.821)	median 4 months (95% CI 2.963-5.037)	NR	improved with PCI	Yes	SCLC diagnosis		NA	PS, sodium, # of chemotherapy cycles, receipt of consolidative CRT	HR: 0.527 (95% CI 0.348-0.797), p=0.002	MV
Long-time second-hand smoking as an independent prognostic factor in female patients with small cell lung cancer: A Chinese cohort study using propensity score matching	Yuqiong et al., 2021	China	Single	NA	Abstract	English	No	*no plots; PSM (factors for PSM NR)	NA	explore clinical characteristics as well as effects of smoking and long-term second-hand smoke on females with SCLC	RCS	Retrospective cohort study	2014	2018	none	none	NR	NR	NR	NR	NR	NR	Imaging	NR	NR	NR	NR	NR		NR	NR	NR	NR	MV only	NR		NA	NR	significantly improved with PCI: p<0.001	Yes
Pathological stage N1 limited-stage small-cell lung cancer patients can benefit from surgical resection	Yu et al., 2022	China	Single	NA	Abstract	English	No	*no plots	NA	analyze survival of LD SCLC patients with proximal lobe (n1) lymph node metastases after surgery and appropriate post-operative adjuvant therapy	RCS	Retrospective cohort study	June 2007	2016-06-01	This work was supported by the Science and Technology Innovation Pro- gram of Shanghai [20Y11913800] and Nurture projects for basic research of Shanghai Chest Hospital [2020YNJCM04].	none	NR	NR	NR	NR	NR	NR		NR	NR	NR	NR	NR		median 50.867 months	median 22.600 months	NR	p=0.007	Yes	NR		NR	NR	NR	UV
One Cycle of Concurrent Chemotherapy vs. Two Cycles of Concurrent Chemotherapy With Radiation Therapy in Patients With Limited-Stage Small Cell Lung Cancer	Yu et al., 2021	China	Single	NA	Full text	English	No	*no plots; performed PSM for number of chemotherapy cycles, but only pre-PSM results reported for PCI outcomes	number of chemotherapy cycles	investigate the impact of the number of cycles of concurrent chemotherapy on LD-SCLC patients who received radical RT	RCS	Retrospective cohort study	May 2008	2020-12-01	NR	none	NR	NR	NR	NR	NR	NR		108	98	108	98	LD		NR	NR	0.61 (95% CI 0.41-0.92)	p=0.017	MA	treatment initiation		NA	NR	HR: 0.684 (95% CI 0.445-1.049), p=0.082	MV
Role of Consolidative Thoracic Radiotherapy for Extensive-stage Small Cell Lung Cancer: Trod Thoracic Oncology Study Group 08-006 Multi-institutional Study	Yavaş et al., 2022	Turkey	Multiple	Trod Thoracic Oncology Study Group 08-006 Multi-institutional Study	Full text	English	No	fig 1 (OS)	NA	analyze the role of consolidative TRT for ED SCLC patients	RCS	Retrospective cohort study	May 2001	2020-04-01	none	none	NR	NR	NR	NR	NR	NR		102	49	102	49	ED		median 16 months	median 12 months	0.58 (95% CI 0.41-0.83)	NR	MA	SCLC diagnosis		NA	covariates with p<0.10 on univariable analysis	significantly improved with PCI: p=0.011	Yes
Limited-stage small cell lung cancer: Outcomes associated with prophylactic cranial irradiation over a 20-year period at the Princess Margaret Cancer Center	Yan et al., 2021	Canada	Single	NA	Abstract	English	Yes	HR given	NA	explore outcomes of PCI in LD SCLC patients	RCS	Retrospective cohort study	1997	2018	none	none	CT or MRI	Mixed	Mixed	Mixed	No	pre-treatment brain imaging overall cohort: CT (n= 75 [PCI: 52, no PCI: 22]), MRI (n=174 [PCI: 124, no PCI: 50]), none (n=18, [PCI: 8, no PCI: 9]), NR (n=12, all PCI); pre-treatment brain imaging historic cohort: CT (n=56), MRI: (n=58), none (n=14), NR (n=11); pre-treatment brain imaging contemporary cohort: CT (n=19), MRI (n=116), none (n=3), NR (n=1)	physician discretion	196 (historic: 92, contemporary: 104)	81 (historic: 47, contemporary: 34)	196	81	LD		5-year historic cohort 32% (95% CI 24-44), 5-year contemporary cohort 32% (95% CI 23-45); 5-year PCI+MRI follow-up (n=115) 35% (95% CI 26-45), 5-year PCI+no MRI follow-up (n=81) 29% (95% CI 20-42)	5-year historic cohort 19% (95% CI 10-35), 5-year contemprary cohort 28% (95% CI 15-52); no PCI+MRI follow-up (n=40) 31% (95% CI 19-53), 5-year no PCI+no MRI follow-up (n=41) 12% (95% CI 4-31)	0.56 (95% CI 0.76-0.42)	p<0.001	MA	SCLC diagnosis		NR	NR	HR: 1.88 (95% CI 1.32-2.69), p<0.001	MV
Limited Stage Small Cell Lung Cancer Patients With Complete Response After Thoracic Chemoradiotherapy Still Benefit From Prophylactic Cranial Irradiation in the MRI Era	Xingwen et al., 2021	China	Single	NA	Abstract	English	Yes	*no plots; duplicate?	NA	explore the value of PCI for LD SCLC in the era of MRI	RCS	Retrospective cohort study	2007	2018	NR	none	MRI	NR	NR	NR	NR	used to confirm absence of IMD, timing of imaging NR		86	35	86	35	LD		median 95.0 months (95% CI 56.5-133.5); median CR only 117.0 months (95% CI 85.4-148.6); median PR only 45.0 months (95% CI 28.4-61.7)	median 56.0 months (95% CI 13.8-98.2); median CR only 68.0 months (95% CI 0.0-143.3); median PR only 56.0 months (95% CI 9.2-102.8)	NR	p=0.08; CR only p=0.048; PR only "not statistically significant"	No	NR		NR	NR	NR	UV
Construction of a nomogram model for predicting 2-year survival rate of small cell lung cancer based on more comprehensive variables	L J Wei et al., 2022	China	Single	NA	Full text	Chinese	No	likely a duplicate (Q Hou et al.)	NA	constructing a prognostic nomogram for SCLC	RCS	Retrospective cohort study	January 2015	2018-12-01	NR	NR	NR	NR	NR	NR	NR	NR		NR	NR	NR	NR	NR		NR	NR	0.42 (95% CI 0.26-0.68)	p<0.05	MA	NR		NR	NR	NR	UV
Clinical Analysis of 89 Female Patients With Small Cell Lung Cancer	Teng et al., 2021	China	Single	NA	Abstract	English	No	*no plots	NA	summarize clinicopathological characteristics, management, and prognosis of SCLC in females	RCS	Retrospective cohort study	May 2015	2020-04-01	NR	NR	NR	NR	NR	NR	NR	NR		NR	NR	NR	NR	Mixed		NR	NR	NR	PCI "influenced" OS	Unclear	NR		NR	NR	NR	UV
Role of radiation in extensive stage small cell lung cancer: a National Cancer Database registry analysis	Sheikh et al., 2021	United States	Multiple	NA	Full text	English	Yes	*HR given, 2% had mixed SCLC histology, but still included bc very small proportion relative to the overall sample size; PCI arm is taken as what's labeled "brain RT", no PCI arm is "no RT" + "Chest/lung RT"	NA	analyze incidence, pattern of care, and survival outcome of ED SCLC patients	RCS	Retrospective cohort study	2004	2014	none	none	NR	NR	NR	NR	NR	NR		2217, PSM 1674	18802, PSM 3070	2217	18802	ED		non-PSM median 13 months, 1-year 53%, 2-year 13%; PSM median 12.37 months	non-PSM median 8 months, 1-year 27%, 2-year 6%; PSM median NR	0.58 (95% CI 0.55-0.62)	non-PSM p<0.001; PSM p<0.001	MA	SCLC diagnosis		non-PSM	age, sex, PS, insurance status, median income, type of facility, high vs low-volume treatment facility, site of metastatic involvement, T stage, N stage	HR: 0.60 (95% CI 0.57-0.64), p<0.001	MV
Role of radiation in extensive stage small cell lung cancer: a National Cancer Database registry analysis	Sheikh et al., 2022	United States	Multiple	NA	Full text	English	Yes				RCS	Retrospective cohort study					NR	NR	NR	NR	NR					1674	3070	ED						MAx2			PSM	age, sex, performance status, insurance status, median income, type of facility, high vs low-volume treatment facility, site of metastatic involvement, T stage, N stage	HR: 0.57 (95% CI 0.52-0.61) p<0.001	MVx2
Benefits of Prophylactic Cranial Irradiation in the MRI Era for Patients With Limited Stage Small Cell Lung Cancer	Qi et al., 2022	China	Single	NA	Full text	English	Yes	fig 1a (OS PSM), fig 1b (PFS PSM), fig 2 (cumulative incidence for IMD mets); PSM for clinical stage (I/II vs III), receipt of sequential CRT, PR/SD - only outcomes for PSM reported	clinical stage (I/II vs III), receipt of sequential CRT, PR/SD	investigate the value of PCI for LD SCLC patients in the era of brain MRI	RCS	Retrospective cohort study	January 2012	2018-01-01	NR	NR	MRI	Y	Y	Y	Yes	at initial staging and after CRT to assess treatment response		75	75	75	75	LD		PSM median 35 months, PSM 3-year 44.0%, 5-year 24.0%	PSM median 28 months; PSM 3-year 30.7%, 5-year 19.9%	0.76 (95% CI 0.54-1.08)	PSM p=0.128	MA	NR		NA	age (<65 vs ≥ 65), clinical stage (I/II vs III), response to initial treatment (CR vs PR/SD)	HR: 0.760 (95% CI 0.53-1.083), p=0.129	MV
Durvalumab with chemoradiotherapy for limited-stage small-cell lung cancer	Park et al., 2022	South Korea	Single	NCT03585998	Full text	English	No	*HR givenl main trial is phase II prospective cohort study, role of PCI only evaluated in patients who did not progress after CCRT (n=43); intervention was HA-PCI, control was no CPI	NA	investigate the efficacy and safety of druvalumab in concurrent and consolidation therapy with CCRT for LD SCLC	PCS	Prospective cohort study	July 2018	2020-01-01	This work was supported by AstraZeneca byproviding durvalumab and funds for this study. Thesource of funding had no role in the study design, datacollection, data analysis, data interpretation, or writingof the report.	none	MRI	Y	Y	Y	Yes	at initial staging and repeated 3-4 weeks after CCRT		22	21	22	21	LD		24-month 90.9%	24-months 66.3%	0.33 (95% CI 0.09-1.29)	p=0.095	MA	study initiation		NA	age (≥70 vs <70), tumor stage (I/II vs III)	HR: 0.24 (95% CI 0.05-1.28), p=0.095	MV
Prognostic factor analysis of patients with small cell lung cancer: Real-world data from 988 patients	Ma et al., 2021	China	Single	NA	Full text	English	No	fig 1b (OS LD)	NA	explore prognostic factors for SCLC patients in real-world clinical practice	RCS	Retrospective cohort study	August 2008	2018-12-31	NR	none	CT or MRI	NR	Y	NR	NR	used to confirm absence of IMD prior to PCI in the PCI cohort		217	771	188	293	LD		median LD 39.0 months (95% CI 28.5-49.5); median ED 23.5 months (95% CI 20.1-26.9)	median LD 16.0 (95% CI 14.2-17.8); median ED 11.0 months (95% CI 10.3-11.7)	0.28 (95% CI 0.23-0.34)	LD p=0.000; ED p=0.000	MA	NR		LD	ECOG, response to first-line systemic regimen, local irradiation, local irradiation timing	HR: 2.684 (95% CI 1.920-3.753), p=0.000	MV
Prognostic factor analysis of patients with small cell lung cancer: Real-world data from 988 patients	Ma et al., 2021	China	Single	NA	Full text	English	No				RCS	Retrospective cohort study					CT or MRI	NR	Y	NR	NR					29	478	ED						MAx2			ED	ECOG, response to first-line treatment, local irradiation, local irradiation timing, lines of chemotherapy, liver metastases, adrenal metastases, bone metastases, subcutaneous metastases	HR: 1.631 (95% CI 0.975-2.728), p=0.062	MVx2
Survival impact of prophylactic cranial irradiation in small-cell lung cancer in the modern era of magnetic resonance imaging staging	Lim et al., 2022	South Korea	Multiple	NA	Full text	English	Yes	fig 2a (OS LD), fig 2b (OS ED)	NA	evaluate the efficacy of PCI for LD or ED SCLC patients without IMD at diagnosis according to MRI	RCS	Retrospective cohort study	January 2014	2014 Dec	None	none	MRI	Y	NR	NR	NR	at initial staging		LD: 26, ED: 17	LD: 81, ED: 105	26	81	LD		LD median 23.4 months (95% CI 7.7-39.1), LD 2-year 50%; ED median 13.6 months (95% CI 9.7-17.5), ED 2-year 12%	LD median 13.9 months (95% CI 10.8-17.0), LD 2-year 29%; ED median 7.3 months (95% CI 4.4-10.1), ED 2-year 13%	0.54 (95% CI 0.32-0.91)	LD p=0.018; ED p=0.336	MA	SCLC diagnosis		LD	NR	HR: 2.46 (95% CI 1.30-4.63), p=0.005	MV
Survival impact of prophylactic cranial irradiation in small-cell lung cancer in the modern era of magnetic resonance imaging staging	Lim et al., 2022	South Korea	Multiple	NA	Full text	English	Yes				RCS	Retrospective cohort study					MRI	Y	NR	NR	NR					17	105	ED				0.76 (95% CI 0.45-1.28)		MAx2
Prophylactic cranial irradiation confers favourable prognosis for patients with limited-stage small cell lung cancer in the era of MRI: A propensity score-matched analysis	J Li et al., 2021	China	Single	NA	Full text	English	Yes	*fig 4 (cumulative IMD incidence)PSM covariates: sex, age, smoking status, cT stage, cN stage, cycles of chemotherapy, receipt of CRT, early vs late TRT	sex, age, smoking status, cT stage, cN stage, cycles of chemotherapy, receipt of CRT, receipt of TRT	analyze the necessity for PCI for LD SCLC in the era of MRI	RCS	Retrospective cohort study	June 2013	2017-06-01	none	none	MRI	NR	Y	Y	Yes	after CRT		77, PSM 69	113, PSM 69	77	113	LD		non-PSM 1-year 95.9%, 3-year 51.5%; PSM 1-year 96.9%, 3-year 48.5%	non-PSM 1-year 88.4%, 2-year 21.9%; PSM 1-year 89.9%, 3-year 25.0%	0.358 (95% CI 0.222-0.58)	non-PSM p<0.001; PSM p=0.001	MA	treatment initiation		NR	NR	NR	UV
Prophylactic cranial irradiation confers favourable prognosis for patients with limited-stage small cell lung cancer in the era of MRI: A propensity score-matched analysis	J Li et al., 2021	China	Single	NA	Full text	English	Yes				RCS	Retrospective cohort study					MRI	NR	Y	Y	Yes					69	69	LD				0.419 (95% CI 0.251-0.701)		MAx2
Utility of Prophylactic Cranial Irradiation for Extensive-Stage Small-Cell Lung Cancer in the MRI Screening Era	Keller et al., 2021	United States	Multiple	NA	Full text	English	Yes	*full text to #2970?!; PSM for age, use of consolidative TRT, response to chemotherapy, sex, KPS, initial extent of disease, use of atelizumab; HR reported	age, use of consolidative TRT, response to chemotherapy, sex, KPS, initial extent of disease, use of atelizumab	explore the role of PCI in ED SCLC patients	RCS	Retrospective cohort study	2009	2020	NR	SB is director of Elsevier's ClinicalPagh and is consultant for Variant Medical Systems	MRI	Mixed	Mixed	Mixed	No	recommended prior to PCI; imaging at initial staging and near completion of chemotherapy (n=91), imaging at at initial staging only (n=58), imaging near completion of chemotherapy only (n=38)		119, PSM: 57	68, PSM: 57	119	68	ED		non-PSM median 9.6 months (95% CI 8.5-10.7)	non-PSM median 7.8 months (95% CI 5.7-10.0)	0.82 (95% CI 0.59-1.14)	non-PSM p=0.23; PSM p=0.27	MA	completion of chemotherapy		total	NR	HR: 0.90 (95% CI 0.64-1.27), p=0.54	MV
Utility of Prophylactic Cranial Irradiation for Extensive-Stage Small-Cell Lung Cancer in the MRI Screening Era	Keller et al., 2021	United States	Multiple	NA	Full text	English	Yes				RCS	Retrospective cohort study					MRI	Mixed	Mixed	Mixed	No					57	57	ED				0.79 (95% CI 0.53-1.2)		MAx2			PSM	NR	HR: 0.72 (95% CI 0.47-1.11), p=0.14	MVx2
Characteristics and clinical outcomes of patients with nonsmoking small cell lung cancer in Korea	Kang et al., 2022	South Korea	Multiple	NA	Full text	English	No	*no plots, # px in PCI vs no PCI arm NR	NA	investigate characteristics and clinical outcomes of non-smoking SCLC patients using the Korean nationwide registry	RCS	Retrospective cohort study	2014	2016	This research was supported by a grant of the Korea Health Technology R&D Project through the Korea Health Industry Development Institute(KHIDI), funded by the Ministry of Health & Welfare, Republic of Korea (Grant Number: HI21C0651	none	NR	NR	NR	NR	NR	NR		70	973	70	973	Mixed		NR	NR	overall 0.336 (95% CI 0.261-0.431); LD 0.463 (95% CI 0.296); ED 0.798 (95% CI 0.427-1.489)	total p<0.001; LD p=0.001; ED p=0.478	MA	NR		HR for total group used for meta-analysis (number of patients in subgroup is NR)	total: Age, Stage, smoking, ECOG PS, Gender, Symptoms at diagnosis, PCI, Active treatment; LD: Age, gender, smoking, ECOG PS, symptoms at diagnosis, PCI, Chemo + TRT; ED: Age, Gender, smoking, ECOG PS, Symptoms at diagnosis, Chemo + TRT, chemo only, pleural effusion, pleural nodules, bone beta, brain, liver meta, adrenal meta	HR (total): 0.606 (95% CI 0.403-0.910), p=0.016; HR (LD): 0.527 (95% CI 0.320-0.868), p=0.012; HR (ED): 1.131 (95% CI 0.517-2.477), p=0.758	MV
Factors associated with survival in small cell lung cancer: an analysis of real-world national audit, chemotherapy and radiotherapy data	Jones et al., 2021	United Kingdom	Multiple	NA	Full text	English	No	*no plots, using English National Lung Cancer Audit (NLCA) data; NB analysis was performed for overall cohort, ie LD and ED, but influence of PCI not reported for this analysis; for subanalyses of patients who received chemotherapy, px # in PCI vs no PCI arms are inferred from survival rates	NA	analyze patient, treatment, and hospital factors associated with 1-year survival in SCLC patients; analyze impact of 6 vs 4 chemotherapy cycles, TRT, and PCI on 1-year survival	RCS	Retrospective cohort study	Jan 1, 2015	Sep 21 2016	Dr. Jones reports grants from Roy castle lung cancer foundation, from University of Nottingham John Turland fund, during the conduct of the study. Dr. Khakwani reports at the time of analysis and editing of the manuscript he was employed by the University of Nottingham. Dr. Khakwani now works for British American tobacco, conducting epidemiological research for e-cigarettes and has not contribute…	Dr. Jones reports grants from Roy castle lung cancer foundation, from University of Nottingham John Turland fund, during the conduct of the study. Dr. Khakwani reports at the time of analysis and editing of the manuscript he was employed by the University of Nottingham. Dr. Khakwani now works for British American tobacco, conducting epidemiological research for e-cigarettes and has not contribute…	NR	NR	NR	NR	NR	NR		LD: 139, ED: 214	LD: 489, ED: 877	NR	NR	Mixed		LD who received chemotherapy 1-year 86.3%; ED who received chemotherapy 1-year 44.6%	LD who received chemotherapy 1-year 53.4%; ED who received chemotherapy 1-year 21.8%	NR	LD who received chemotherapy 1-year OR: 5.52 (95% CI 3.29-9.24), ED who received chemotherapy 1-year OR: 2.90 (95% CI 2.12-3.96)	Yes	SCLC diagnosis		NA	LD: age, sex, socioeconomic status, PS, stage, comorbidities, chemotherapy (or significant on UV w p<0.05); ED: age, sex, socioeconomic status, PS, stage, comorbidities, chemotherapy (or significant on UV w p<0.05)	OR 1-year OS (LD): 2.42 (95% CI 1.33-4.39), p<0.01; OR 1-year OS (ED): 2.04 (95% CI 1.42-2.93), p<0.01	Yes
Re-evaluation of prophylactic cranial irradiation in limited-stage small cell lung cancer	Inoue et al. , 2021	Japan	Single	NA	Full text	English	Yes	fig 1(OS PSM), fig 2 (BMFS PSM), ; NB IMD incidence reported but very unclear if this is PSM or non-PSM, so not extracted	clinical stage, use of concurrent chemotherapy, use of accelerated hyperfractionated RT, response to initial treatment	investigate the efficacy of PCI for patients with LD SCLC	RCS	Retrospective cohort study	1998	2018	NR	NR	MRI	Y	Y	Y	Yes	at initial staging and repeated within 4 weeks after final course of chemotherapy; 84 patients completed brain MRI/CT after chemotherapy (no PCI cohort) or before PCI (PCI cohort)		43, PSM 32, brain MRI/CT 32 (PSM 23)	85, PSM 32, brain MRI/CT 32 (PSM 23)	32	32	LD		non-PSM 2-year 77.5%; PSM 2-year 77%, PSM with brain imaging 2-year 73%	non-PSM 2-year 59.2%, PSM 2-year 62%, PSM with brain imaging 2-year 59%	0.71 (95% CI 0.39-1.29)	non-PSM p=0.015; PSM p=0.224; PSM with brain imaging p=0.446	MA	treatment initiation		NR	NR	NR	UV
Outcomes of prophylactic cranial irradiation in patients with small cell lung cancer in the modern era of baseline magnetic resonance imaging of the brain	Held et al., 2021	Denmark	Single	NA	Full text	English	Yes	*plots: fig 1a (probability of developing symptomatic IMD, LD), fig 1b (probability of developing IMD ED)	NA	compare incidence of symptomatic IMD and survival after PCI in SCLC patients staged with brain MRI prior to chemotherapy	RCS	Retrospective cohort study	January 2012	2019-12-01	NR	none	MRI	Y	N	N	No	institutional policy 2012-2015: performed at initial staging for patients with neurological symptoms, institutional policy 2016-2018: recommended for LD SCLC prior to antineoplastic treatment at initial staging, imaging was not repeated after chemotherapy		LD: 28, ED: 11	LD: 21, ED: 18	28	21	LD		LD median 55 months, ED: median 13 months	LD median 24 months, ED median 11 months	0.4 (95% CI 0.18-0.91)	LD p<0.05; ED p=0.62	MA	SCLC diagnosis		NA	PS	HR: 0.51 (95% CI 0.21-1.28), p=0.15	MV
Outcomes of prophylactic cranial irradiation in patients with small cell lung cancer in the modern era of baseline magnetic resonance imaging of the brain	Held et al., 2021	Denmark	Single	NA	Full text	English	Yes				RCS	Retrospective cohort study					MRI	Y	N	N	No					11	18	ED				0.81 (95% CI 0.35-1.88)		MAx2
Utility of Prophylactic Cranial Irradiation for Limited Stage Small Cell Lung Cancer in the Modern Era with Magnetic Resonance Imaging Surveillance	Ghanta et al., 2021	United States	Multiple	NA	Full text	English	Yes	*plots: fig 1a (OS), factors used for matching: performance status, sex, age at diagnosis, initial response to therapy, modality of brain imaging after initial therapy (PSM stage II/III only)	PS, sex, age at diagnosis, initial response to therapy, modality of brain imaging after initial therapy	examine the effect of PCI on survival and intracranial progression in LD SCLC patients	RCS	Retrospective cohort study	2009	2020	NR	none	CT or MRI	Mixed	Mixed	Mixed	No	306 patients had documented negative brain MRI at diagnosis or after initial therapy: negative brain MRI at diagnosis (n=267), negative brain MRI after initial therapy (n=232), negative brain MRI at diagnosis and following initial therapy (n=193); 43 patients had negative brain CT at diagnosis or after initial therapy		243, PSM: 83	106, PSM: 83	243	106	LD		non-PSM median 35.0 months (95% CI 28.5-41.4); PSM 1-year: 87.5% (95%CI 78.0-93.1), 2-year: 62.3% (95% CI 49.9-72.5)	non-PSM median 25.0 months (95% CI 17.9-32.0); PSM 1-year: 70.9% (95% CI 59.1-79.8), 2-year 50.0% (95% CI 37.4-61.3)	0.71 (95% CI 0.52-0.96)	non-PSM p=0.02; PSM p=0.17	MA	completion of initial therapy		PSM	NR	HR: 0.74 (95% CI 0.49-1.11), p=0.15	MV
Utility of Prophylactic Cranial Irradiation for Limited Stage Small Cell Lung Cancer in the Modern Era with Magnetic Resonance Imaging Surveillance	Ghanta et al., 2021	United States	Multiple	NA	Full text	English	Yes				RCS	Retrospective cohort study					CT or MRI	Mixed	Mixed	Mixed	No					83	83	LD				0.75 (95% CI 0.49-1.13)		MAx2
Long Term Survival Characteristics in SCLC Patients Receiving Atezolizumab and Chemotherapy	Elegbede et al., 2021	Canada	NR	NA	Abstract	English	No	*no plots	NA	explore factors associated with long term survival (≥12 months) in ED SCLC patients who received atezolizumab and platinum-based chemotherapy	RCS	Retrospective cohort study	NR	NR	NR	NR	NR	NR	NR	NR	NR	NR		4	29	4	29	ED		NR	NR	NR	NR	MV only	NR		NA	NR	HR: 0.02, p<0.01 (in favour of PCI)	Yes
Survival and Prognostic Factors in Limited-stage Small-cell Lung Cancer	Atci et al., 2021	Turkey	Single	NA	Full text	English	No	HR given	NA	evaluate demographic characteristics, clinical course, and survival rates of LD SCLC patients with different treatment modalities	RCS	Retrospective cohort study	2002	2019	NR	none	NR	NR	NR	NR	NR	NR		45	44	45	44	LD		median 54 months (95% CI 21-87)	median 19 months (95% CI 13-25)	0.448 (95% CI 0.256-0.785)	p=0.005	MA	SCLC diagnosis		NA	age, sex, BMI, smoking , PS, Localization, Stage, CRT, PCI, Response	HR: 0.892 (95% CI 0.243-3.274), p=0.864	MV
Effect of chemoradiotherapy on the proportion of circulating lymphocyte subsets in patients with limited-stage small cell lung cancer	Chen et al., 2021	China	Single	NA	Full text	English	No	*no plots	NA	characterize proportion/composition of peripheral lymphocytes in LD SCLC patients before and after CRT and evaluate its prognostic value	RCS	Retrospective cohort study	January 2010	2019-07-01	This research project was supported by the National Natural Science Foundation of China (Grant No. 81672972) and the Medi-cal and Health Science Foundation of Zhe Jiang Province (Grant No. 2018255396)	none	NR	NR	NR	NR	NR	NR		75	23	75	23	LD		NR	NR	0.857 (95% CI 0.402-1.825)	p=0.689	MA	SCLC diagnosis		NR	NR	NR	UV
A case for preplanned thoracic and prophylactic whole brain radiation therapy in limited small-cell lung cancer	Eagan et al., 1981	United States	Single	NA	Full text	English	Yes	*fig 1, 2, * VOCAP-WBRT = PCI, VOCAP-M = no PCI; stratification for ECOG (0-1 vs 2), sex (M vs F), age (<65 vs >= 65); evidence of progression other than CNS during 8th would lead to px exclusion from study, if progression during CT -> WBRT but stayed on study; progression post CRT -> px would go off study	NA	evaluate the role of PCI for LD SCLC	RCT	Randomised controlled trial	August 8, 1978	1979-10-17	supported in part by CM57044	NR	CT	Y	N	N	No	at initial staging, but not repeated prior to PCI		15	15	15	15	LD		median 13.6 months, median from time of initial treatment failure 3.2 months	median 12.9 months, median from time of initial treatment failure 6.1	NR	p>0.85	No	NR		NR	NR	NR	UV
Effect of prophylactic cranial irradiation on survival in elderly patients with limited-stage small cell lung cancer	Eaton et al., 2013	United States	Multiple	NA	Full text	English	Yes	*plots given, but no need to extract; analysis performed for overall cohort (age ‚â• 70 yrs), also performed sub-analysis fur age ‚â•75 and age ‚â•80, but did not extract this data	NA	evaluate the effect of PCI on survival in patients age ≥70 years with LD SCLC	RCS	Retrospective cohort study	1988	1997	none	Dr. Ramalingam has acted as a consultant for Aveo, Agennix,Celgene, Boehringer Ingelheim, Lilly, Genentech, Gilead, Teva,and ARIAD	NR	NR	NR	NR	NR	NR		138	1788	138	1788	LD		2-year 33.3% (95% CI 25.6-41.2), 5-year 11.6% (95% CI 6.9-17.6)	2-year 23.1% (95% CI 21.2-25.1), 5-year 8.6% (95% CI 7.3%-9.9%)	0.82 (95% CI 0.69-0.98)	p=0.028	MA	SCLC diagnosis		NA	NR	HR: 0.72 (95% CI 0.53-0.)97, p=0.032	MV
Real-World Adherence to Guideline-Recommended Treatment for Small Cell Lung Cancer	Elegbede et al., 2020	Canada	Single	NA	Full text	English	No	*no plots	NA	explore treatment patterns and outcomes in LD and ED SCLC patients	RCS	Retrospective cohort study	January 1, 2010	Dec 31 2016	The authors would like to acknowledge the Glans-LookLung Cancer Research Initiative donors for their continuousfinancial supports in maintaining the databas	none	NR	NR	NR	NR	NR	NR		LD: 60, ED: 47	LD: 60, ED: 193	60	60	LD		NR	NR	NR	NR	MV only	NR		LD	age, sex, PCI, second line chemotherapy receipt	HR: 0.48 (95% CI 0.29-0.79), p<0.01; (improved with PCI)	MV
Real-World Adherence to Guideline-Recommended Treatment for Small Cell Lung Cancer	Elegbede et al., 2020	Canada	Single	NA	Full text	English	No				RCS	Retrospective cohort study					NR	NR	NR	NR	NR					47	193	ED									ED	age, sex, PCI, second line chemotherapy receipt	HR: 0.48 (95% CI 0.33-0.70), p<0.01	MVx2
Time to the End of Thoracic Radiotherapy Affects to Survival Outcomes Greater than Radiation Dose in Limited Stage Small Cell Lung Cancer	Ahn et al., 2018	South Korea	Single	NR	Abstract	English	No	*no plots	NA	search the association between radiation parameters and survival outcomes in LD SCLC patients who undertaken more than 45 Gy of TRT	RCS	Retrospective cohort study	August 20015	2014-03-01	none	none	MRI	Y	NR	NR	NR	at initial staging		56	45	56	45	LD		3-year 55.6%	3-year 23.2%	NR	p=0.003	Yes	NR		NA	NR	HR: 1.87 (95% CI 1.19-3.02), p=0.007	MV
Multicentre study of overall survival, incidence of brain metastases and use of prophylactic cranial irradiation in patients with small cell lung cancer from 2005-2009	Niki Ainsworth, 2011	United Kingdom	Multiple	NA	Abstract	English	Yes	*no plots	NA	assess survival data and effect of PCI on clinical outcomes for patients in West Anlian region receiving RT in Cambridge	RCS	Retrospective cohort study	2005	2009	NR	NR	NR	N	N	N	No	brain imaging was not routine for asymptomatic patients		115	153	115	153	Mixed		LD median 19.9 months; ED median 12.6 months	LD median 12 months; ED median 7 months	NR	LD p=0.009; ED p=0.007	Yes	NR		NR	NR	NR	UV
Thoracic radiation therapy could give survival benefit to elderly patients with extensive-stage small-cell lung cancer	An et al., 2017	China	Single	NA	Full text	English	No	*fig 4; PCI administration based response to initial treatment and px physical status	NA	evaluate the effect of TRT in elderly patients with ED SCLC	RCS	Retrospective cohort study	January 2006	2013-12-01	This study was supported by grant no. ZR2015HM040 from the Natural Science Foundation of Shandong Province to H Zhu.	none	MRI	Y	Y	NR	NR	at initial staging and before PCI for PCI cohort		43	49	43	49	ED		median 13.4 months, 2-year 24.9%, 3-year 18.1%	median 13 months, 2-year 20.3%, 3-year5.1%	1.089 (95% CI 0.714-1.659)	p=0.708	MA	SCLC diagnosis		NR	NR	not significantly assoicated with PCI	No
Value of prophylactic cranial irradiation given at complete remission in small cell lung carcinoma	Aroney et al., 1983	United States	Single	UMCC 7510, UMCC 7705, UMCC 8020	Full text	English	Yes	*figures available but did not extract (does not look like kaplan meier plot, no censoring tick marks), reports from 3 separate studies: UMCC 7510 (no PCI), UMCC 7705: px w CR rando to PCI or obs initially, then all px w CR got PCI, UMCC 8020: to all CR; uses life tables for survival analysis	NA	assess value of PCI for SCLC patients	RCS	Retrospective cohort study	NR	NR	Public Health Service grant CA-32107 from the National Cancer institute, National Institute of Health, Department of Health and Human Services, and in part by New South Wales Cancer Council Fellowship, Sydney, Australia	NR	CT	Y	Y	Y	No	at initial staging and repeated after initial treatment to assess treatment response		30	60	30	60	Mixed		median 17 months	median 13.5 months	NR	p=0.07	No	confirmation of CR		NR	NR	NR	UV
Patterns of failure after prophylactic cranial irradiation in small-cell lung cancer: analysis of 505 randomized patients	Arriagada et al., 2002	Other: PCI85: France, Argentina; PCI: PCI88: France, Spain, Portugal	Multiple	PCI88, PCI85	Full text	English	Yes	Arriagada 2002 fig 1 (not extracted bc not KM curve according to methods), fig 2 (OS)	NA	evaluate the effect of PCI on IMD and OS in SCLC patients and CR; evaluate the late toxic effects of PCI in the PCI85 trial	RCT	Randomised controlled trial	PCI85: May 1985, PCI88: Oct 1988	PCI85: Oct 1993, PCI88: Apr 1994	Supported in part by a grant 883063 from the Institut Nationalde la Sant√© et de la Recherche M√©dicale/Caisse R√©gionaleAssurance Maladie, d‚Ä≤Ile de France, France.	CT	CT	NR	NR	NR	NR	brain CT must have been negative for study inclusion, timing NR		245	250	245	250	Mixed		3-year 26%, 5-year 18%	3-year 18%, 5-year 15%	NR	RR: 0.84, p = 0.06	No	randomization		NR	NR	NR	UV
Evaluating the use of prophylactic cranial irradiation in small cell lung cance	Asaad et al., 2018	United States	Single	NA	Abstract	English	Yes	*no plots	NA	evaluate survival in patients undergoing PCI; assess if patients received PCI per national guidelines	RCS	Retrospective cohort study	January 2010	2014-12-01	NR	Asaad Trabolsi No Relationships to Disclose Jorge Martinez Bencosme No Relationships to Disclose Estelamari Rodriguez Consulting or Advisory Role - Guardant Health Speakers' Bureau - Bristol-Myers Squibb; Genentech	NR	NR	NR	NR	NR	NR		7	21	7	21	LD		median 18 months (range 9-86)	median 12.5 months (range 0.1-66)	NR	p<0.001	Yes	NR		NR	NR	NR	UV
Prognostic value of the TGFbeta1 rs4803455 single nucleotide polymorphism in small cell lung cancer	Ayala de Miguel et al., 2020	Spain	Multiple	NA	Full text	English	No	*plots avail but HR given	NA	investigate the relationship between clinical prognostic factors and TGFB1 and HSPB1 genes on outcomes of SCLC patients	PCS	Prospective cohort study	January 2013	2016-10-01	grants from Instituto de Salud Carlos III (PI13/01155, PI16/02104) and Consejeria de Salud of the Junta de Andalucia (PI-0096-2012), Spain.	none	NR	NR	NR	NR	NR	NR		54	40	54	40	Mixed		2-year 54.2%	2-year 0.1%	0.2 (95% CI 0.11-0.38)	p<0.001	MA	SCLC diagnosis		NA	stage, radiation dose (to the primary cancer), concurrent chemo, rs4803455 polymorphism	HR: 0.18 (95% CI 0.08-0.37), p<0.001	MV
Survival and prognostic factors in limited stage small cell lung cancer: A retrospective study from northeast Turkey	Aynaci et al., 2016	Turkey	Single	NA	Full text	English	No	*no plots	NA	identify survival rates for LD SCLC patients; analyze treatment outcomes influencing survival	RCS	Retrospective cohort study	January 1998	2012-12-01	NR	NR	NR	NR	NR	NR	NR	NR		41	88	41	88	LD		median 13.9 (95% 19.61-32.56)	median 13.0 (95% CI 18.50-46.29)	NR	p=0.927	No	SCLC diagnosis, if no date: beginning of radiation treatment		NA	age (<60, ≥60), surgery, location, concurrent CRT, doses of RT (<50, ≥50), types of RT	HR: 1.0 (95% CI 0.6-1.5) p = 0.964	MV
Prophylactic Cranial Irradiation in Extensive Stage Small Cell Lung Cancer: Outcomes at a Comprehensive Cancer Centre	Bang et al. , 2018	Canada	Single	NR	Full text	English	Yes	*no need to extract plots	NA	determine the impact of PCI on survival and IMD development while addressing the disparate use of post-chemotherapy brain imaging	RCS	Retrospective cohort study	January 1, 2005	Dec 31 2011	NR	NR	CT or MRI	Y	NR	NR	NR	for all patients at initial staging (CT or MRI); after chemotherapy PCI cohort: none (n=28), CT (n=15), MRI (n=25); after chemotherapy no PCI cohort: none (n=40), CT (n=13), MRI (n=25)		68	87	68	87	ED		median 13.5 months from date of SCLC diagnosis, median 10 months from last cycle of chemotherapy	median 8.5 months from date of SCLC diagnosis, median 4.9 months from last cycle of chemotherapy	0.41 (95% CI 0.29-0.57)	p<0.0001 from date of SCLC diagnosis; p<0.0001 from last cycle of chemotherapy	MA	SCLC diagnosis/last cycle of chemotherapy		NA	stepwise regression (backward elimination) of potential prognostic variables, which were found not to be statistically significantly associated with outcome	HR: 1.81 (95% CI 1.29-2.54), p=0.0005 in favour of PCI	MV
Timing of thoracic radiotherapy in limited stage small cell lung cancer: results of early versus late irradiation from a single institution in Turkey	Bayman et al., 2014	Turkey	Single	NA	Full text	English	No	*no plots; main study arms: early vs late TRT based on # of induction cycles prior to TRT (1-2 vs 3-6)	NA	investigate prognostic factors affecting survival and disease control as well as patterns of failure in LS SCLC patients treated with early and late TRT	RCS	Retrospective cohort study	January 2006	2012-01-01	NR	NR	NR	NR	NR	NR	NR	NR		17	53	17	53	LD		NR	NR	NR	NR	MV only	NR		NA	age, sex, KPS, biochemical markers, pathological markers, TRT dose, presence of concurrent CT, PCI	not significantly assoicated with PCI	No
Management of small cell lung cancer in the West of Scotland	Clark et al., 2010	United Kingdom	Multiple	NA	Abstract	English	No	*no plots	NA	review management of SCLC in the West of Scotland Cancer Network	RCS	Retrospective cohort study	NR	NR	NR	NR	NR	NR	NR	NR	NR	NR		NR	NR	NR	NR	Mixed		LD median 20.7 months; ED median 11.4 months	LD median 7.7 months; ED median 6.3 months	NR	LD p=0.0001; ED p=0.003	Yes	NR		NR	NR	NR	UV
Gamma Knife radiosurgery for brain metastases from small-cell lung cancer: Institutional experience over more than a decade and review of the literature	Cordeiro et al. , 2019	United States	Single	NA	Full text	English	No	*no plots	NA	review efficacy of SRS alone or in combination with WBRT in SCLC patients with IMD; identify patient- and treatment-specific factors correlating with survival	RCS	Retrospective cohort study	2004	2017	NR	none	NR	NR	NR	NR	NR	NR		13	28	13	28	NR		NR	NR	NR	no difference in survival between PCI, first-line WBRT, or first-line GKRS	No	NR		NR	NR	NR	UV
Prognostic Factors in Extensive-Stage Small Cell Lung Cancer (SCLC)	De Almeida et al., 2021	NR	Single	NA	Abstract	English	No	*no plots	NA	evaluate real-world data for SCLC patients regarding survival outcomes and prognistic factors	RCS	Retrospective cohort study	January 2014	2019-12-01	NR	NR	NR	NR	NR	NR	NR	NR		NR	NR	NR	NR	ED		NR	NR	NR	not significant	No	NR		NR	NR	NR	UV
Long-term survivors of small-cell lung cancer (SCLC): A French multicenter study	Depierre et al. , 1997	France	Multiple	NR	Full text	English	No	*no plots	NA	analyze outcomes in SCLC patients with survival >30 months	RCS	Retrospective cohort study	January 1986	1995-05-01	NR	NR	NR	NR	NR	NR	NR	NR		79	76	79	96	Mixed		NR	NR	NR	p>0.3	No	SCLC diagnosis		NR	NR	not significant	No
Pattern and extent of failure in limited stage small cell lung cancer: Implications for oligometastatic treatment	Devisetty et al., 2011	United States	Multiple	NA	Abstract	English	No	*no plots	NA	explore pattern and extent of failure in patients with relapsed LD SCLC	RCS	Retrospective cohort study	2003	2009	NR	none	NR	NR	NR	NR	NR	NR		23	38	23	38	LD		NR	NR	NR	p=0.0582	No	NR		NR	NR	NR	UV
Neutrophil-to-lymphocyte ratio can predict outcome in extensive-stage small cell lung cancer	Drpa et al., 2020	Croatia	Single	NA	Full text	English	No	*no plots	NA	determine correlation between neutrophil-to-lymphocyte, platelet-to-lymphocyte, and lymphocyte-to-monocyte ratios and survival in SCLC patients	RCS	Retrospective cohort study	2012	2016	None	None	CT	NR	NR	NR	NR	only performed if clinically indicated		12	128	12	128	Mixed		overall median 69 months (95% CI 12.3-125.7); LD median 102 months (95% CI 0-209.6)	overall median 49.1 months (95% CI 43.4 - 54.9); LD median 58.3 months (95% CI 46.7-69.8)	NR	total p=0.003; LD p=0.032	Yes	SCLC diagnosis		LD	NR	HR: 2.038 (95CI 0.893-4.654), p=0.091	MV
Patterns of failure and the prognostic factors of the patients with LD SCLC according to the TNM staging; TOG-TROD study	Ergen et al., 2017	Turkey	Multiple	NA	Abstract	English	No	*no plots	NA	analyze prognostic factors and patterns of relapse according to TNM staging in LD SCLC	RCS	Retrospective cohort study	NR	NR	NR	NR	MRI	Y	NR	NR	NR	prior to treatment		180	86	180	86	LD		NR	NR	NR	not significant	No	NR		NR	NR	NR	UV
Impact of inflammatory markers on survival in patients with limited disease small-cell lung cancer undergoing chemoradiotherapy	Aufderstrasse et al., 2018	Germany	Single	NR	Full text	English	No	*no plots	NA	evaluate role of inflammatory markers in LD SCLC patients undergoing thoracic CRT	RCS	Retrospective cohort study	1999	2017	NR	JD reports grants and personal fees from Merck Serono, outside the submitted work. The authors report no other conflicts of interest in this work.	NR	NR	NR	NR	NR	NR		299	51	299	51	LD		median 20 months	median 12 months	0.58 (95% CI 0.4-0.85)	p=0.005	MA	initiation of radiotherapy		NA	LDH, CRP, KPS	HR 0.65 (95% CI 0.44-0.95), p=0.026	MV
A retrospective analysis of survival outcomes for two different radiotherapy fractionation schedules given in the same overall time for limited stage small cell lung cancer	Bettington et al., 2013	Australia	Multiple	NR	Full text	English	No	*no plots, but HR for OS given	NA	compare survival outcomes for two fractionation schedules of TRT given over 3 weeks in LD SCLC	RCS	Retrospective cohort study	January 2000	2009-06-01	NR	none	NR	NR	NR	NR	NR	NR		47	30	47	30	LD		NR	NR	0.403 (95% CI 0.219-0.746)	p=0.004	MA	SCLC diagnosis		NA	backward stepwise elimination commencing with variables that had p<0.25 on univariable analysis: age (<60 vs ≥60), CRT type (carboplatin vs cisplatin), overall radiotherapy treatment time (<20 days vs ≥20 days), days from SCLC diagnosis to end of treatment (<100 vs ≥100), dose fractionation for TRT (40 Gy/15 fractions vs 45 Gy/30 fractions), salvage treatment (chemotherapy vs no chemotherapy)	HR: 2.22 (95% CI1.14-4.25), p=0.02	MV
Surgery and chemotherapy for small cell lung cancer in stages I-II with or without radiotherapy	Bischof et al. , 2007	Germany	Single	NR	Full text	English	Yes	*figures; pure SCLC: 35 (90%), mixed SCLC/NSCLC: 4 (10%)	NA	analyze effectiveness of surgery and chemotherapy ± RT for stage I/II LD SCLC	RCS	Retrospective cohort study	1995	2006	NR	NR	NR	NR	NR	NR	NR	NR		21	18	21	18	LD		NR	NR	NR	p=0.01	Yes	initiation of radiotherapy		NR	NR	NR	UV
Can Prophylactic Cranial Irradiation Reduce Neurological Symptoms in Patients with Small Cell Lung Cancer?	Boskovic et al., 2019	Serbia	Single	NA	Abstract	English	Yes	*no plots; PCI px must have had PR/CR, no PCI had ""	NA	explore whether PCI should remain a standard of care	RCS	Retrospective cohort study	October 2015	2017-10-01	NR	NR	NR	NR	NR	NR	NR	NR		34	30	34	30	ED		mean 19 months	mean 15.4 months	NR	NR	NR	NR		NR	NR	NR	UV
Profilattic cranial irradiation (PCI) following toracic CHT-RT for small cell lung cancer: Retrospective analysis of 182 consecutive patients	Bruni et al., 2015	Italy	Multiple	NA	Abstract	English	Yes	*no plots	NA	evaluate current clinical impacts of PCI in SCLC patients	RCS	Retrospective cohort study	1989-04-01	2014-05-01	NR	NR	NR	NR	NR	NR	NR	NR		66	118	66	118	Mixed		NR	NR	NR	NR	MV only	NR		NA	clinical response to primary thoracic treatment	PCI was an independent prognostic factor	Yes
Feasibility of omitting clinical target volume for limited-disease small cell lung cancer treated with chemotherapy and intensity-modulated radiotherapy	Cai et al., 2014	China	Single	NR	Full text	English	No	*fig 2 for OS extraction	NA	analyze feasibility of omitting clinical target volume for LD SCLC patients treated with chemotherapy and intensity modulated RT	RCS	Retrospective cohort study	January 1 2008	August 31 2011	NR	none	CT or MRI	Y	NR	NR	NR	at initial staging		46	43	46	43	LD		median 52 months	median 22 months	0.36 (95% CI 0.187-0.697)	p=0.001	MA	treatment initiation		NA	NR	PCI was an independent prognostic factor: p=0.004	Yes
Long-term results of prophylactic cranial irradiation for limited-stage small-cell lung cancer in complete remission	Cao et al., 2005	China	Single	NR	Full text	English	Yes	fig (OS)	NA	assess the influence of PCI on survival and IMD in patients with LD SCLC	RCT	Randomised controlled trial	1990-01-01	1995-12-01	NR	NR	CT	Y	Y	Y	No	prior to initial treatment, and after initial treatment (no PCI cohort) or before PCI (PCI cohort)		26	25	26	25	LD		1-year 84.6%, 2-year 73.1%, 3-year 42.3%, 5-year 34.6%, median 29 months (95% CI 18-40)	1-year 72%, 2-year 40%, 3-year 32%, 5-year 24%, median 17 months (95% CI 10-24)	NR	p=0.13	No	completion of initial treatment		NR	NR	NR	UV
Prognostic factors in limited-stage small cell lung cancer of patients treated with combined modality approach	Cetingoz et al., 2006	Turkey	NR	NA	Abstract	Turkish	No	*no plots, no full text, not much info	NA	evaluate combined modality treatment results in LD SCLC patients	RCS	Retrospective cohort study	1991-04-01	2002-12-01	NR	NR	NR	NR	NR	NR	NR	NR		13	50	13	50	LD		NR	NR	NR	not significant	No	SCLC diagnosis		NA	NR	not significant	No
Multivariate analysis of prognostic factors in the eldly patients with small cell lung cancer: a study of 160 patients	Chen et al., 2014	China	NR	NA	Full text	Chinese	No	*no plots	NA	evaluate survival in patients age ≥65 with SCLC; analyze independent prognostic factors	RCS	Retrospective cohort study	NR	NR	NR	NR	NR	NR	NR	NR	NR	NR		NR	NR	NR	NR	NR		NR	NR	NR	LD: not significant, ED: significantly imrpoved with PCI	Mixed	NR		NR	NR	NR	UV
Consolidation chemotherapy improves progression-free survival in stage III small-cell lung cancer following concurrent chemoradiotherapy: a retrospective study	Chen et al., 2016	China	Single	NA	Full text	English	No	*no plots; *this might be a duplicate with one of the studies andrew extracted	NA	evaluate effectiveness and toxicities associated with CCT	RCS	Retrospective cohort study	2001-01-01	2013-12-01	This work was supported by the Natural Science Foundation of Guangdong Province (2015A030313040).	none	NR	NR	NR	NR	NR	NR		109	68	109	68	LD		median 31.2 months	median 21.4 months	NR	p<0.001	Yes	treatment initiation		NR	sex, pre-treatment LDH, pre-treatment NSE, pre-treatment CEA, treatment modality (receipt concsolidation chemotherapy yes vs no)	HR: 2.57 (95% CI 1.75-3.77), p<0.001	MV
Prophylactic cranial irradiation (PCI) in small cell lung cancer (SCLC): first analysis of a UKCCCR/EORTC randomized trial	Gregor et al., 1997	United Kingdom and other EORTC countries	Multiple	NR	Full text	English	Yes	*HR given, no need to extract plots	NA	test effects of PCI in different dosages on cranial relapse and survival; assess cognitive function and quality of life	RCT	Randomised controlled trial	1987-10-01	1995-04-01	NR	NR	CT	NR	Mixed	Mixed	No	at randomization for 49 patients (PCI: 33, no PCI: 16)		194	120	194	120	LD		median 305 days, 1-year 44%, 2-year 25%, 3-year 21%	median 300 days, 1-year 39%, 2-year 19%, 3-year 11%	0.86 (95% CI 0.66-1.12)	p=0.25	MA	randomization		NR	NR	NR	UV
Prophylactic cranial irradiation could improve overall survival in patients with extensive small cell lung cancer: A retrospective study	Chen et al., 2016	China	NR	NA	Full text	English	Yes	*no plots needed to extract (all HRs given)	NA	evaluate effect of PCI on survival in ED SCLC patients	RCS	Retrospective cohort study	2005-04-01	2014-05-01	This work was jointly supported by the National Natural Science Foundation of China (11505012) and the Beijing Municipal Administration of Hospitals‚Äô Youth Programme (QML20151004)	none	CT or MRI	Mixed	NR	NR	NR	brain MRI (n=187) or brain CT (n=17) performed at initial staging		45	159	45	159	ED		median 16.5 months	median 12.6 months	0.63 (95% CI 0.411-0.966)	p<0.05	MA	SCLC diagnosis		NR	NR	HR: 0.683 (95% CI 0.413-0.982), p<0.05	MV
Effect of Accurate Staging Using Positron Emission Tomography on the Outcomes of Prophylactic Cranial Irradiation in Patients With Limited Stage Small-Cell Lung Cancer	Choi et al., 2017	South Korea	Single	NA	Full text	English	Yes	*fig 2a (IMD as first site, total cohort), 2b (IMD as first site, no PET), 2c (IMD as first site, PET), fig 3b (OS, no PET), 3c (OS, PET)	NA	examine risk of brain as first site of treatment failure and survival according to whether PET was performed as part of initial staging evaluation in LD SCLC patients treated with PCI	RCS	Retrospective cohort study	2001-04-01	2013-04-01	NR	none	PET	Mixed	NR	NR	NR	overall cohort: brain PET (n=143), no PET (n= 137); PCI cohort: brain PET (n=52, of these 47 also had brain MRI), no brain PET (n= 38, of these 26 had brain MRI); no PCI cohort: PET (n=91, of these 87 also had brain MRI), no PET (n=99, of these 82 also had brain MRI)		90	190	90	190	LD		overall median 33.1 months (95% CI 27.6-38.7), 5-year 34.8% (95% CI 29.3-40.3); PET median 33.0 months (95% CI 27.5-38.5), 5-year 38.3% (95% CI 30.8-45.8%); no PET median 34.9 months (95% CI 24.9-45.0); 5-year 33.6% (95% CI 25.9-41.3)	overall median 30.7 months (95% CI 24.0-47.4), 5-year 34.1% (95% CI 30.5-37.7); PET: median 42.2 months (95% CI 34.0-50.4), 5-year 38.6% (95% CI 32.7-44.5%); no PET median 22.5 months (95% CI 17.8-27.3), 5-year 29.3% (95% CI 24.7-33.9%)	1.012 (95% CI 0.744-1.377)	total p=0.938; PET p=0.474; no PET p=0.569	MA	treatment initiation		total	age (≥70), sex, ECOG (0 vs 0/1), no PET vs PET,	HR: 0.921 (95% CI 0.670-1.266), p=0.612	MV
Effect of Accurate Staging Using Positron Emission Tomography on the Outcomes of Prophylactic Cranial Irradiation in Patients With Limited Stage Small-Cell Lung Cancer	Choi et al., 2017	South Korea	Single	NA	Full text	English	Yes				RCS	Retrospective cohort study					PET	Y	NR	NR	NR					52	91	LD				1.24 (95% CI 0.81-1.88)	NR	MA	NR
Effect of Accurate Staging Using Positron Emission Tomography on the Outcomes of Prophylactic Cranial Irradiation in Patients With Limited Stage Small-Cell Lung Cancer	Choi et al., 2017	South Korea	Single	NA	Full text	English	Yes				RCS	Retrospective cohort study					NA	N	NR	NR	NR					38	99	LD				0.898 (95% CI 0.598-1.327)	NR	MA	NR
The retrospective evaluation of prophylactic cranial irradiation in patients treated for limited stage small-cell lung cancer - A single centre study	Chudyba, 2018	Poland	Single	NA	Full text	English	Yes	*fig 1c (OS), fig 1d (BMFS)	NA	evaluate role of PCI in LD SCLC; analyze effects of certain therapeutic factors on frequency and occurrence of IMD	RCS	Retrospective cohort study	2002	2015	NR	none	CT or MRI	Y	N	N	No	at initial staging, not repeated after chemotherapy		167	104	167	104	LD		NR	NR	0.43 (95% CI 0.33-0.57)	NR	MA	NR		NA	NR	HR: 1.81 (95% CI 1.36-2.4)	MV
Risk stratification of symptomatic brain metastases by clinical and FDG PET parameters for selective use of prophylactic cranial irradiation in patients with extensive disease of small cell lung cancer	Chung et al., 2020	South Korea	Single	NA	Full text	English	Yes	*plots avail but HR geiven; BMFS for all px (190), propensity score matched analysis for OS (n=96) using	ECOG, response to chemotherapy, total number of initial chemotherapy cycles, regimen of used for initial chemotherapy	find clinical and metabolic parameters on FDG PET/chemotherapy for predicting the development of symptomatic IMD in ED SCLC patients without IMD on initial brain MRI in order to select high-risk patients with symptomatic IMD who might benefit from PCI	RCS	Retrospective cohort study	2006-06-01	2017-12-01	This research was supported by an intramural research fund ofSeoul National University (No. 800-20180367) and grants(HI14C1072 & H18C1916 to Dr. Gi Jeong Cheon) of the Korea HealthTechnology R&D Project through the Korea Health Industry Devel-opment Institute (KHIDI) funded by the Ministry of Health & Wel-fare, Republic of Korea. This research was also supported bygrants (NRF2017M2A2A7A01070925 a…	none	MRI	Y	N	N	No	at initial staging (patients had to have negatiev brain MRI for eligbility), thereafter repeated if clinically indicated		non-PSM: 53, PSM: 48	non-PSM: 137, PSM: 48	53	137	ED		NR	NR	0.56 (95% CI 0.79-0.4)	non-PSM p<0.001; PSM p=0.172	MA	SCLC diagnosis		non-PSM	ECOG, total # of initial chemotherapy cycles, reponse to initial chemotherapy, number of metastatic lesions, presence of extrathoracic mets	HR: 1.433 (95% CI 1.001-2.052), p=0.049	MV
Risk stratification of symptomatic brain metastases by clinical and FDG PET parameters for selective use of prophylactic cranial irradiation in patients with extensive disease of small cell lung cancer	Chung et al., 2020	South Korea	Single	NA	Full text	English	Yes				RCS	Retrospective cohort study					MRI	Y	N	N	No					48	48	ED				0.75 (95% CI 0.49-1.14)	NR	MAx2	SCLC diagnosis		PSM	ECOG, total number of initial chemotherapy cycles, reponse to initial chemotherapy, number of metastatic lesions, presence of extrathoracic mets	HR: 1.324 (95% CI 0.870-2.014), p=0.190	MVx2
Treatment Response and Prophylactic Cranial Irradiation Are Prognostic Factors in a Real-life Limited-disease Small-cell Lung Cancer Patient Cohort Comprehensively Staged With Cranial Magnetic Resonance Imaging	Eze et al. , 2016	Germany	Multiple	NR	Full text	English	Yes	fig 1 (OS), total study cohort: 184, CR/PR: 162 (83%), no signs of BM: 71 (39%) -> so px got PCI bc they had no BM; NB OS/PFS is CR/PR only (no PCI non response curve not extracted), BMFS is for whole cohort (ie PCI is CR/PR, no PCI is mixed)	NA	evaluate effect of PCI in patients with response to therapy	RCS	Retrospective cohort study	1998	2012	none	none	MRI	NR	Y	NR	NR	at initial staging, repeated in patients with PR/CR following CRT and before commencing to PCI		71	113	71	113	LD		median 26 (range 19.4-32.6)	median CR/PR 14 months (range 11.4-16.6), median no response 9 months		p<0.001	Yes	SCLC diagnosis		total	sex, ≥4 cycles of chemotherapy, platinum-based chemotherapy, PCI, CR vs PR, complete remission vs. nonresponse	HR: 1.899 (95% CI: 1.370-2.632) p<0.0001	MV
Treatment Response and Prophylactic Cranial Irradiation Are Prognostic Factors in a Real-life Limited-disease Small-cell Lung Cancer Patient Cohort Comprehensively Staged With Cranial Magnetic Resonance Imaging	Eze et al. , 2016	Germany	Multiple	NR	Full text	English	Yes				RCS	Retrospective cohort study					MRI	NR	Y	NR	NR					71	81	LD				0.54 (95% CI 0.39-0.74)			SCLC diagnosis
Prophylactic cranial irradiation after definitive chemoradiotherapy for limited-stage small cell lung cancer: Do all patients benefit?	Farooqi et al., 2017	United States	Single	NA	Full text	English	Yes	*plots given, but no need to extract; institutional practice: offer PCI to all px w response to local therapy and no evidence of distant mets, those who did not receive PCI showed NR or early PD, had poor PS, or choose to decline PCI against medical advice	NA	identify characteristics of patients who may benefit from PCI	RCS	Retrospective cohort study	1986	2012	Supported in part by Cancer Center Support (Core) Grant CA016672 from the National Institutes of Health to The University of Texas MD Anderson Cancer Center.	none	CT/MRI	Y	NR	NR	NR	at initial staging		364	294	364	294	LD		2-year 56.9%	2-year 43.8%	0.73 (95% CI 0.61-0.88)	p=0.001	MA	treatment initiation		NA	NR	HR: 0.76 (95% CI 0.63-0.91), p=0.003	MV
Limited-Stage Small Cell Lung Cancer: Is Prophylactic Cranial Irradiation Necessary?	Wheless et al., 2019	United States	Single	NA	Abstract	English	Yes	no figs	NA	determine if PCI was associated with improved OS, PFS, and cumulative incidence of IMD in LD SCLC patients in the era of MRI	RCS	Retrospective cohort study	2006	2018	NR	W.H. Wheless: student; Wake Forest School of Medicine; M.D. Chan: Honoraria; Elekta. Advisory Board; Novocure; otherwise none	MRI	Y	NR	NR	NR	at initial staging		39	57	39	57	LD		median 35.8 months (95% CI 31.8-NR)	median 30.5 months (95% CI 16.1-56.1)	NR	p=0.09	No	NR		NR	NR	NR	UV
Is prophylactic cranial irradiation indicated in small-cell lung cancer?	Fleck et al., 1990	United States	Single	NA	Full text	English	Yes	*fig 1: DFS, fig 2: OS; part of LUN 328 study, study arms: A: CAV + PCI, B: CAV + TRT + PCI; LUN 343 study - induction therapy arm A: CAV, TRT + PCI, B: CAV + PCI, following A and B randomz to C: late intensificaition, D: obs - PCI initially given to all px, later optional; non-study: CAV induction followed by intensification w cisplatin and VP-16 ***WHAT	NA	role of PCI in LD SCLC px w CR to chemotherapy/CRT	RCS	Retrospective cohort study	1978-12-01	1986-11-01	Supported in part by National Cancer Institute Grant No.2R35 CA 39844-03; James F. Fleck, MD, is supported by theNational Research Council of Brazil (CNPq) Grant No.203422/86 CL	Lawrence H. Einhorn is the Walther American CancerSociety Clinical Professor of Oncology, o/w none	CT	Y	NR	NR	NR	at initial staging		38	20	38	20	LD		median 15 months (95% CI 12-21), number of patients surviving ≥ 30 days following chemotherapy: 11/38	median 15 months (95% CI 11-23), number of patients surviving ≥ 30 days following chemotherapy: 5/20	1.02 (95% CI 0.54-0.94)	NR	MA	NR		NR	NR	NR	UV
Limited stage small cell lung cancer: Patterns of care and outcomes of a single institution over 15 years	Hwang et al. , 2017	Australia	Single	NR	Abstract	English	No	*no plots	NA	analyze patterns of care, toxicity, and survival for LD SCLC	RCS	Retrospective cohort study	2000	2014	NR	NR	NR	NR	NR	NR	NR	NR		10	22	10	22	LD		median 25.4 months	median 15.5 months	NR	p=0.072	No	NR		NR	NR	NR	UV
Sequential chemotherapy followed by radical thoracic radiotherapy (50 Gy in 25 fractions) in limited stage small cell lung cancer	Iqbal et al., 2020	United Kingdom	Single	NR	Full text	English	No	*HR from fig 3 for OS	NA	assess outcomes in LD SCLC where concurrent CRT is inappropriate due to tumor bulk, comorbidities, or PS	RCS	Retrospective cohort study	2011-09-01	2016-08-01	none	none	CT	Y	NR	NR	NR	at initial staging		46	13 (declined PCI: 4, age > 75yrs: 2, declining PS: 1, no info why no PCI: 6)	46	13	LD		median 20.6 months (95% CI 16.16-25.03)	median 15.6 months (95% CI 1.74-29.45)	NR	p=0.62	No	SCLC diagnosis		NR	NR	NR	UV
Prophylactic Cranial Irradiation for Patients With Small-Cell Lung Cancer in Complete Remission	Arriagada et al., 1995	France	Multiple	NR	Full text	English	Yes	fig 1: IMD incidence, fig 2: isolated IMD relapse, fig 3: OS	NA	evaluate the effects of PCI on IMD, OS, and late-occuring toxic effects effects on SCLC patients with CR	RCT	Randomised controlled trial	1985-05-01	1993-03-01	Supported in part by grant 883063 from the Institut National de la Sant6 et dela Recherche Mddicale/Caisse R¬£gionale Assurance Maladie d'lle de France,Franc	NR	CT	randomization	randomization	randomization	No	prior to randomization		145	149	145	149	Mixed		2-year 29% (95% CI 22-37)	2-year 21.5% (95% CI 15-29)	NR	p=0.14	No	randomization		NR	NR	NR	UV
Prophylactic Cranial Irradiation for Limited-Stage Small-Cell Lung Cancer Patients: secondary Findings From the Prospective Randomized Phase 3 CONVERT Trial	Levy et al., 2018	France, United Kingdom, Canada	Multiple	CONVERT (NCT00433563)	Full text	English	No	*no plots, main trial assigned px to once daily vs twice daily TRT	NA	report on PCI delivery and timing relating to CRT, survival, and impact of thoracic dose fractionation on risk of IMD relapse in patients from CONVERT	RCS	Retrospective cohort study	2008-04-01	2013-11-01	Cancer ResearchUK Clinical Trials Awards and Advisory Committee(grant reference number C17052/A8154), French Min-istry of Health, Programme Hospitalier de RechercheClinique (grant reference number NAT 2007-28-01),Canadian Cancer Society Research Institute (grantreference number 021039), and the European Organi-sation for the Research and Treatment of Cancer (CancerResearch Fund, Lung Cancer, and …	Dr. Le P√©choux has received personal fees from AstraZeneca. The remaining authors declare no conflict of interest	CT or MRI	randomization	randomization	randomization	No	prior to randomization		449	70	449	70	LD		median 29 months (95% CI 25.8-35.7), 3-year 45% (95% CI 40-50)	median 11.8 months (95% CI 8.7-17.6), 3-year NR	NR	p<0.001	Yes	NR		NR	NR	NR	UV
Survival and prognostic factors in small cell lung cancer	Li et al., 2010	China	Single	NR	Full text	English	No	PCI recommended for LD SCLC w CR or good response, paper reports LD and ED cohort, PCI results apply only to LD	NA	evaluate treatment outcomes of patients with SCLC with a focus on prognostic factors for response to therapy and survival	RCS	Retrospective cohort study	1997-01-01	2005-12-01	NR	NR	CT	Y	NR	NR	NR	at initial staging, repeated at restaging if clinically indicated		22	35	22	35	LD		median 30 months, 2-year 53%, 5-year 18.3%	median 14 months, 2-year 33.3%, 5-year 3.5%	NR	p=0.006	Yes	initiation of chemotherapy		NR	NR	NR	UV
Prophylactic cranial irradiation in limited-stage small cell lung cancer	Liengswangwong et al., 1995	United States	Single	NR	Full text	English	Yes	*fig 1: freedom from CNS relapse, OS	NA	evaluate PCI in LD SCLC patients who achieved CR to initial chemotherapy	RCS	Retrospective cohort study	1982	1990	NR	NR	CT	Y	NR	NR	NR	at initial staging, not repeated after chemotherapy		24	19	24	19	LD		2-year 50%	2-year 21%	0.34 (95% CI 0.69-0.17)	NR	MA	SCLC diagnosis		NA	age (≤50 vs >50), sex (male vs female), histologic features (classic or variant), tumor bulk (~5 cm, >5-10 cm, or >10 cm), PS (ECOG 0/1 vs 2), tumor response after induction chemotherapy (CR, PR, NR)	PCI was an independent prognostic factor: p=0.005	Yes
Phase III study of adjuvant vaccination with Bec2/bacille Calmette-Guerin in responding patients with limited-disease small-cell lung cancer (European Organisation for Research and Treatment of Cancer 08971-08971B; Silva Study)	Giaccone et al., 2005	EORTC study involving 17 countries	Multiple	EORTC 08971-08971B, Silva Study	Full text	English	No	*no plots, main study is RCT not designed for PCI	NA	whether Bec2/bacille Calmette-Guerin prolongs survival in patients with LD SCLC after major response to chemotherapy and chest RT	RCS	Retrospective cohort study	1998-03-01	2002-10-01	NR	Giuseppe Giacone: Honaria - Merck (<$10,000), Paul B. Chapman: research Funds - Merck ($10,000-99,999), Oriol Masso: employment - Merck	CT	Y	NR	NR	NR	at start of induction chemotherapy and repeated at randomization		319	196	319	196	LD		median 20.3 months (95% CI 17.1-23.0)	median 9.7 months (95% CI 8.9-12.1)	NR	p<0.001	Yes	randomization		NA	response to induction (PR vs CR), chest RT timing (sequential vs concomitant), LDH (grade 0 vs grade >0), platelets	HR: 0.52 (95% CI 0.41-0.65), p<0.001	MV
Utilization of prophylactic cranial irradiation in patients with limited stage small cell lung carcinoma	Giuliani et al., 2010	Canada	Single	NA	Full text	English	Yes	*no need to extract plots (HR given), Of the patients who did not receive PCI, 37.5%(30) refused the treatment, 18.8% (15) were lost tofollow-up, 15.0% (12) had a partial response to chemo-radiotherapy, 8.8% (7) had other reasons for not receivingPCI, and in 20.0% (16), the reason was not documented.	NA	assess utilization of PCI in LD SCLC, assess factors impacting PCI utilization, assess impact of PCI on brain failure free survival and OS	RCS	Retrospective cohort study	1997	2007	NR	None	CT or MRI	Mixed	Mixed	Mixed	No	at initial staging before starting CRT and as part of restaging after completion of CRT/before PCI		127	80	127	80	LD		median 21.7 months (95% CI 17-36.8), 3-year 40.1% (95%CI 32-51), 5-year 28.7% (95% CI 21-40)	median 11.2 months (95% CI 8.9-14.1), 3-year 16.0% (95% CI 9-29) , 5-year 10% (95% CI 5-22)	0.48 (95% CI 0.33-0.67)	p<0.001	MA	completion of CRT		NA	age	HR: 2.0 (95% CI 1.4-3.9), p=.0001	MV
Clinical significance of downstaging in patients treated with chemoradiotherapy for limited-disease small cell lung cancer	Go et al., 2014	South Korea	Single	NA	Full text	English	No	*no plots, "two first of the px were eligible for PCI" -> suggests selection bias	NA	investigate the effect of downstaging on OS in LD SCLC patients treated with first-line treatment	RCS	Retrospective cohort study	1999-04-01	2012-11-01	This study was supported by grants from the Innovative Research Institute for Cell Therapy, Republic of Korea (A062260).	none	NR	NR	NR	NR	NR	NR		139	71	139	71	LD		NR	NR	0.48 (95% CI 0.18-0.37)	p<0.001	MA	initiation of first-line treatment		NA	sex, TNM, downstaging	HR 0.361 (95% CI 0.244-0.536) p<0.001	MV
Prophylactic Cranial Irradiation (PCI) and Consolidative Thoracic Radiation (TRT) in Extensive Stage Small Cell (ES-SCLC) Lung Cancer	Gross et al., 2020	United States	Single	NR	Abstract	English	Yes	*no plots	NA	explore outcomes of patients undergoing PCI and TRT	RCS	Retrospective cohort study	2009	2018	NR	M. Machtay: Research Grant; AbbVie,Elekta Inc., Astra Zeneca. Honoraria; Elekta Inc., Varian Inc., Mevion Inc.,Viewray Inc. Consultant; AbbVie, Astra Zeneca. Travel Expenses; ElektaInc., Varian Inc., Mevion Inc., Viewray Inc.; RTOG Foundation, NRGOncology Group; otherwise none	NR	Y	NR	NR	NR	at initial staging		34	103	34	103	ED		median 13 months	median 7 months	NR	p<0.0001	Yes	NR		NR	NR	NR	UV
Comparative study of clinicopathological characteristics and prognosis between combined and pure small cell lung cancer (SCLC) after surgical resection	Guo et al., 2020	China	Single	NA	Full text	English	No	*fig 3a (OS)	NA	explore clinicopathological characteristics and explore treatment strategies in pure and combined SCLC	RCS	Retrospective cohort study	2005-07-01	2016-04-01	China Cancer Foundation Beijing Hopes Marathon Fund Project (LC2017A20, 2017-2020)	none	MRI	Y	NR	NR	NR	at initial staging		59	192	59	192	Mixed		5-year 78.9%	5-year 60.7%	0.51 (95% CI 0.29-0.9)	p=0.023	MA	surgery		NA	VALSG staging (LD vs ED), AJCC staging, lymph node metastasis (yes vs no)	HR: 0.43 (95% CI 0.24-0.76), p=0.004	MV
Prophylactic Cranial Irradiation Can Not Provide Survival Benefits for Resected Small Cell Lung Cancer Without Lymph Node Involvement	Han et al., 2018	China	Single	NR	Abstract	English	Yes	no plots, direction of HR not defined	NA	assess role of PCI in SCLC after resection without lymph node mets	RCS	Retrospective cohort study	2006-01-01	2017-05-01	NR	NR	NR	NR	NR	NR	NR	NR		44	102	44	102	LD		NR	NR	0.88 (95% CI 0.47-1.65)	p=0.700	MA	NR		NR	NR	NR	UV
Small cell lung cancer overall survival, incidence of brain metastases and use of prophylactic cranial irradiation for patients treated in Cambridge during 2005-2009	Harden et al., 2011	United Kingdom	Multiple	NR	Abstract	English	Yes	*no plots, no info on how px were selected for PCI	NA	assess local survival data and effect of PCI on clinical outcomes	RCS	Retrospective cohort study	2005	2009	NR	NR	NR	NR	NR	NR	NR	NR		57	70	57	70	Mixed		LD median 19.1 months; ED median 10.8 months	LD median 14.2 months; ED median 6 months	NR	LD p=0.259; ED p=0.031	Mixed	NR		NR	NR	NR	UV
Mediastinal radiotherapy after multidrug chemotherapy and prophylactic cranial irradiation in patients with SCLC--treatment results after long-term follow-up and literature overview	Herrmann et al., 2011	Germany	Single	NA	Full text	English	Yes	*no plots	NA	evaluate efficacy and toxicity of sequential CRT and the effect of PCI on OS	RCS	Retrospective cohort study	1995	2005	NR	none	NR	NR	NR	NR	NR	NR		15	81	15	81	Mixed		proportion of patients surviving at the final follow-up 55.6%	proportion of patients surviving at the final follow-up 10.5%	NR	p=0.05	No	SCLC diagnosis		NA	age, tumor stage, hemoglobin level before RT	PCI was an independent prognostic factor: p=0.05	Yes
Survival in stage IV small cell lung cancer and effect of prophylactic cranial irradiation	Hett et al., 2014	United Kingdom	Single	NA	Abstract	English	Yes	*fig, # institutions NR; any px who received systemic anti-cancer therapy was suitable for PCI	NA	survival in stage IV SCLC and effect of PCI	RCS	Retrospective cohort study	2010-01-01	2012-12-01	NR	NR	NR	NR	NR	NR	NR	NR		41	19	41	19	ED		median 6.2 months	median 5.5 months	0.55 (95% CI 0.31-0.99)	p=0.049	MA	NR		NR	NR	NR	UV
Utilization of Prophylactic Cranial Irradiation for Extensive Stage Small Cell Lung Cancer-Is There a Benefit in the MRI Screening Era?	Keller et al., 2020	United States	Single	NA	Abstract	English	Yes	NR	NA	report outcomes of patients with ED SCLC ± PCI after good response to chemotherapy with institutional clinical pathways encouraging MRI prior to PCI	RCS	Retrospective cohort study	2009	2019	NR	none	MRI	NR	Y	NR	NR	prior to PCI to rule out subclinical IMD		137	87	137	87	ED		median 12.4 months (95% CI 11.5-13.3), 2-year 25.4%	median 10.9 months (95% CI 9.0-12.8), 2-year 17.1%	NR	p=0.098	No	SCLC diagnosis		NR	NR	NR	UV
An examination of the incidence and treatment of brain metastases after prophylactic cranial irradiation (PCI) forsmall cell lung cancer (SCLC)	Khaira et al., 2010	Canada	Multiple	NA	Abstract	English	Yes	*no plots	NA	review radiation fractionation used for LD and ED, determine incidence of IMD following PCI, document treatment delivered for post-PCI cranial disease	RCS	Retrospective cohort study	2006-01-01	2008-12-01	NR	NR	NR	NR	NR	NR	NR	NR		166	125	166	125	Mixed		median 22.7 months	median 11.4	NR	p<0.001	Yes	NR		NA	NR	PCI was an independent prognostic factor	Yes
Sequential or concomitant chemotherapy in limited stage small-cell lung cancer	Khanfir et al., 2011	Switzerland	Single	NR	Full text	English	No	no plots	NA	assess outcomes of patients with LD SCLC treated with radiation ≥50 Gy in combination with chemotherapy; compare sequential vs concomitant CRT	RCS	Retrospective cohort study	1997-12-01	2006-01-01	none	none	MRI	Y	NR	NR	NR	at initial staging		47	22	47	22	LD		3-year 35% (95%CI 21-49)	3-year 17% (95% CI 0-34)	NR	p=0.07	No	SCLC diagnosis		NR	NR	NR	UV
The Younger Patients Have More Better Prognosis in Limited Disease Small Cell Lung Cancer	Kim et al., 2016	South Korea	Single	NA	Full text	English	No	*no plots	NA	determine prognostic factors for survival in SCLC	RCS	Retrospective cohort study	Jan 1 2008	Dec 31 2012	NR	none	NR	NR	NR	NR	NR	NR		77	121	77	121	LD		NR	NR	0.561 (95% CI 0.388-0.81)	p=0.002	MA	NR		NA	NR	HR: 0.604 (95% CI 0.409-0.891), p=0.011	MV
Role of prophylactic cranial irradiation for elderly patients with limited-disease small-cell lung cancer: inverse probability of treatment weighting using propensity score	Kim et al., 2019	South Korea	Single	NA	Full text	English	Yes	*plots given, no need to extract (HR reported), adjusted analysis using inverse probability of treatment weighting (IPTW) calculated based on age, sex, LDH level, PS, thoracic RT dose, tx schedule (ie factors that were identified on UV to significantly impact treatment selection)	age, sex, LDH level, PS, thoracic RT dose, treatment schedule	identify whether there is survival benefit for PCI in elderly patients with LD SCLC	RCS	Retrospective cohort study	1994-11-01	2010-06-01	none	none	MRI	Y	NR	NR	NR	at initial staging		139	95	139	95	LD		non-PSM 2-year 59.13%	non-PSM 2-year 35.94%	non-PSM 0.451 (95% CI 0.321-0.634); PSM 0.543 (95% CI 0.383-0.771)	non-PSM p<0.001; PSM p=0.001	MA	NR		NR	NR	NR	UV
The value of prophylactic cranial irradiation in limited-stage small cell lung cancer: Should it always be recommended?	Koh et al., 2019	South Korea	Single	NR	Full text	English	Yes	*figures for extraction: 2 (all px), 3 (CR only)	NA	define a group of patients for whom PCI can be omitted with minimal risk	RCS	Retrospective cohort study	2004-01-01	2015-12-01	This research was supported by Basic Science Research Program through the National Research Foundation of Korea (NRF) funded by the Ministry of Education (No. NRF-2017R1D1A1B03035167) and by a grant from the Asan Institute for Life Sciences, Seoul, Korea (No. 2018-472)	none	CT or MRI	Y	NR	NR	NR	at intial staging, repeated afterwards if clinically indicated		160	190	160	190	LD		2-year 59.3%	2-year 36.1%	0.49 (95% CI 0.38-0.62)	NR	MA	treatment initiation		NR	NR	NR	UV
The value of prophylactic cranial irradiation in limited-stage small cell lung cancer: Should it always be recommended?	Koh et al., 2019	South Korea	Single	NR	Full text	English	Yes				RCS	Retrospective cohort study					CT or MRI	Y	NR	NR	NR					101	59	LD				0.76 (95% CI 0.52-1.11)		MAx2	treatment initiation
Changes in the relative risk and sites of central nervous system metastasis with effective combined chemotherapy and radiation therapy for small cell carcinoma of the lung	Komaki et al., 1983	United States	Single	NA	Full text	English	Yes	*no plots	NA	investigate necessity of PCI (especially in ED SCLC)	RCS	Retrospective cohort study	1974-01-01	1982-03-31	NR	NR	pre: 1979: radionucleotide, post 1979: CT permitted instead of radionucleotide	Y	NR	NR	NR	at intial staging, repeated afterwards if clinically indicated		123	82	123	82	Mixed		median 10 months	median 6 months	NR	NR	NR	NR		NR	NR	NR	UV
Completing thoracic radiation therapy with concurrent chemotherapy within 6 weeks is important for reducing distant disease in patients with limited-stage small cell lung cancer	Komaki et al., 2016	United States	Single	NR	Abstract	English	No	*no plots, only px w CR were given PCI [source: 2014]	NA	analyze 5-year OS and effect of factors in LD SCLC patients treated with RT + chemotherapy	RCS	Retrospective cohort study	1985-03-01	2007-08-01	NR	none	MRI	Y	NR	NR	NR	at initial staging		307	271	307	271	LD		NR	NR	NR	5-year OS OR: 0.48, p=0.01	Yes	IMD diagnosis		NR	NR	NR	UV
Cisplatin/etoposide versus carboplatin/etoposide chemotherapy and irradiation in small cell lung cancer: a randomized phase III study. Hellenic Cooperative Oncology Group for Lung Cancer Trials	Kosmidis et al., 1994	Greece	Multiple	NR	Full text	English	No	*no PCI; not RCT for PCI; PCI was supposed to be for responders but not always avail at different institutions	NA	investigate EP vs CP chemotherapy	RCT	Randomised controlled trial	1987-09-01	1991-02-01	NR	NR	CT	Y	NR	NR	NR	at study enrolment		123	24	123	24	Mixed		NR	NR	NR	not significant	No			NR	NR	NR	UV
Application of prophylactic cranial irradiation in limited-stage small-cell lung cancer: which patients could benefit?	Kou et al., 2018	United States	Multiple	NA	Full text	English	Yes	*fig 1a (OS)	NA	identify characteristics of patients who may not benefit from PCI in LD SCLC	RCS	Retrospective cohort study	1988	1997	NR	NR	NR	NR	NR	NR	NR	NR		394	2178	394	2178	LD		NR	NR	0.72 (95% CI 0.64-0.8)	p<0.001	MA	SCLC diagnosis		NA	N stage, tumor size, race, sex, age	HR: 1.315 (95% CI 1.179-1.466), p<0.001	MV
Combining 18F-FDG PET/CT and Serum Lactate Dehydrogenase for Prognostic Evaluation of Small Cell Lung Cancer	Lin et al., 2020	China	Single	NA	Full text	English	No	*no plots	NA	investigate value of using 18F-FDG PET/chemotherapy in combination with serum LDH for prognostic evaluation of newly diagnosed SCLC	RCS	Retrospective cohort study	2005-06-01	2016-12-01	This work was supported by the Natural Science Foundation ofGuangdong Province, China, No. 2018A030310239.	None	whole body F-FDG^18-PET/CT four weeks before treatment	Y	NR	NR	NR	four weeks before treatment initiation		38	80	38	80	Mixed		NR	NR	overall 0.31 (95% CI 0.19-0.52); LD 0.351 (95CI 0.166-0.745); ED 0.383 (95CI 0.1896-0.774)	overall p=0.000; LD p=0.006; ED p=0.007	MA	NR		total	NR	overall HR: 0.325 (95% CI 0.188-0.563), p=0.000, LD HR: 0.180 (95% CI 0.075-0.433), p=0.000, ED HR: 0.333 (95CI 0.162-0.684) p=0.003 [numbers in LD and ED groups NR)	MV
Characterization of never-smoking and its association with clinical outcomes in Chinese patients with small-cell lung cancer	X Liu et al., 2018	China	Single	NA	Full text	English	No	fig 3a (PFS tot who present without IMD), fig 3c (OS tot cohort who present without IMD) *NB figures for ED also avail but cannot extract bc #ED pxs with PCI no PCI is NR	NA	investigate never-smoking and its association with treatment outcomes in SCLC	RCS	Retrospective cohort study	2014-01-01	2015-10-01	study was sponsored by grants from the National NaturalScience Foundation of China (No. 81672286, 81401890 and81772467),‚ÄúShuguang Program‚Äùsupported by Shanghai EducationDevelopment Foundation andShanghai Municipal EducationCommission (No. 16SG18), the Chronic Diseases Program of ShanghaiShen Kang Pharmaceutical Development Co. Ltd (No. SHDC12015314), Shanghai Committee of Science and Technolo…	None	NR	NR	NR	NR	NR	NR		15	127	15	127	Mixed		overall median 35.22 months; ED median 15.83 months	overall median 19.47 months; ED median 13.80 months	0.51 (95% CI 0.25-1.04)	overall p=0.222; ED p=0.519	MA	SCLC diagnosis		NR	NR	NR	UV
The results of treatment in 100 patients with limited-stage small cell lung cancer	Liu et al. , 1993	China	Single	NR	Full text	English	Yes	*no plots, PCI given to CR and PR	NA	report effects of combination induction chemotherapy and thoracic and PCI on SCLC	RCS	Retrospective cohort study	1980-12-01	1987-12-01	NR	NR	CT	Mixed	NR	NR	NR	at initial staging for some patients		44	50	44	50	LD		median 19 months, 2-year: 31.8%, 3-year: 25%, 5-year: 11.4%	median 13 months, 2-year 8%, 3-year 6.0%, 5-year 4.0%	NR	p<0.05	Yes	treatment initiation		NR	NR	NR	UV
Do age and comorbidity impact treatment allocation and outcomes in limited stage small-cell lung cancer? A community-based population analysis	Ludbrook et al. , 2003	Canada	Single	NR	Full text	English	No	*no plots, PCI offered medically fit px in CR after first-line	NA	analyze relapse and survival in a cummunity-based population with LD SCLC according to age and comorbidity	RCS	Retrospective cohort study	Jan 1 1991	Dec 31 1999	NR	NR	CT	Mixed	NR	NR	NR	at initial staging for some patients		41	54	41	54	LD		NR	NR	NR	NR	MV only	NR		NA	age, sex, weight loss, LDH, comorbidities, charlson comorbidity score, ECOG PS, pleural effusion, diagnosis first 5 yrs, staging, chemo regimen, % total doses of chemo, cycles of chemo, thoracic irradiation, TI dose	not significantly assoicated with PCI	No
Factors influencing the utilization of prophylactic cranial irradiation in patients with limited-stage small cell lung cancer	Lok et al., 2017	United States	Single	NA	Full text	English	Yes	*no plots	NA	examine rate of PCI use and factors associated with lack of use in patients with LD SCLC	RCS	Retrospective cohort study	1999	2013	National Cancer Institute at the National Institutes of Health (grant number P30 CA008748)	None	CT or MRI	Y	NR	NR	NR	at initial staging		115	93	115	93	LD		NR	NR	0.917 (95% CI 0.651-1.292)	p=0.62	MA	SCLC diagnosis		NR	NR	NR	UV
Timing of thoracic radiotherapy is more important than dose intensification in patients with limited-stage small cell lung cancer: a parallel comparison of two prospective studies	Hu et al., 2020	China	Multiple	NCT0299078, NCT01731548	Full text	English	No	*no plots; results from two prospective studies, # institutions NR?	NA	compare efficacy between hyperfractionated and hypofractionated TRT; explore prognostic factors influencing prognosis	PCS	Prospective cohort study	hyperfrac: Mar 2005, hypofr: May 2005	hyperfr: May 2014, hypofr: Jul 2012	This study was funded by the National Natural ScienceFoundation of China (grant numbers 81402540 and 81672972), theNational Health Commission scientific research funds‚ÄîZhejiangprovince major science and technology project on medicine (grantnumber WKJ-ZJ-1701), co-cultivation project of National HealthCommission of the People‚Äôs Republic of China and Zhejiang province(grant number 2014PYA003), …	none	CT or MRI	Y	NR	NR	NR	at initial staging		115	73	115	73	LD		NR	NR	0.42 (95% CI 0.29-0.61)	p=0.000	MA	initiation of chemotherapy		NA	TNM stage, SER	HR: 0.43 (95% CI 0.29-0.63), p=0.000	MV
The impact of prophylactic cranial irradiation for post-operative patients with limited stage small cell lung cancer	Chen et al., 2018	China	Single	NA	Full text	English	Yes	*fig 1 OS, fig 3 BMFS	NA	evaluate impact of PCI on prognosis of patients who received definite surgery for surgically resected SCLC	RCS	Retrospective cohort study	2003-01-01	2015-12-01	This work was supported by National Natural Science Foundation of China (grantnumbers 81402540, 81672972) and the National Health and Family PinningCommission scientific research Funds-Zhejiang province major science andtechnology project on medicine (grant number WKJ-ZJ-17	none	MRI	Y	NR	NR	NR	at initial staging		19	33	19	33	LD		median 32.9 months	median 20.4 months	0.49 (95% CI 0.23-1.04)	p=0.023	MA	treatment initiation		NA	sex, age, preoperative pathology, preoperative RT, stage, chemotherapy, postoperative adjuvant therapy, preoperative neoadjuvant therapy	HR: 0.33 (95% CI 0.114-0.954), p=0.041	MV
Higher Dose Thoracic Radiation Therapy is Associated With Improved Overall Survival in Limited-stage Small Cell Lung Cancer: Analysis of the 15-year Experience from a Retrospective Cohort of 296 Patients	Janardanan Nair et al. , 2012	Canada	Single	NR	Abstract	English	No	*no plots	NA	evaluate prognostic factors for survival in patients with LD SCLC treated with curative intent CRT to determine whether high doses of TRT influence treatment outcomes	RCS	Retrospective cohort study	1996	2011	NR	none	NR	NR	NR	NR	NR	NR		NR	NR	NR	NR	LD		NR	NR	NR	significantly improved with PCI	Yes	NR		NA	age, sex, ECOG PS, pleural effusion, number of chemotherapy cycles, total radiation dose, timing of RT with chemotherapy , TRT dose	HR: 0.38 (95% CI 0.27-0.52), p<0.0001	Yes
Experience of prophylactic cranial irradiation in extensive stage small cell lung cancer at a regional cancer center in India	Jat et al., 2019	India	Single	NR	Abstract	English	Yes	*no plots	NA	assess benefits of PCI in ED SCLC who showed PR/CR after 4 cycles of EP-based chemotherapy	RCT	Randomised controlled trial	NR	NR	none	none	NR	NR	NR	NR	NR	NR		36	35	36	35	ED		median 8 months	median 4 months	NR	significantly improved with PCI	Yes	NR		NR	NR	NR	UV
PD-L1 expression level could predict the survival of patients with resectable small cell lung cancer	Jing et al., 2017	China	Single	NA	Abstract	English	No	*no plots	NA	detect PD-L1 expression in patients with SCLC; investigate correlation between PD-L1 expression and survival	RCS	Retrospective cohort study	2011	2013	NR	NR	NR	NR	NR	NR	NR	NR		NR	NR	NR	NR	LD		NR	NR	NR	NR	MV only	NR		NA	NR	HR: 0.105, p=0.029	No
The role of radiosurgery in patients with brain metastasis from small cell lung carcinoma	Jo et al., 2011	South Korea	NR	NA	Full text	English	No	*fig 1 available for PCI vs primary vs salvage SRS after WBRT	NA	evaluate outcomes of GKRS ± WBRT for treatment of SCLC metastasis to the brain	RCS	Retrospective cohort study	2000	2010	supported by a grant of the Korea Healthcare technology R&D project, Ministry for Health & Welfare Affairs, Republic of Korea (A092255)	NR	NR	NR	NR	NR	NR	NR		11	salvage SRS: 27, primary SRS: 12	50	12	NR		mean 20.4 months from primary SCLC diagnosis, mean 11.7 months from IMD diagnosis, mean 4.8 months form SRS	mean OS from SCLC diagnosis: salvage SRS: 22.4 months, first-line SRS: 17.7 months; mean from IMD diagnosis: salvage SRS: 14.7 months, first-line SRS: 6.4 months; mean from SRS; salvage SRS: 7.6 months, first-line SRS: 4.6 months	1.02 (95% CI 0.43-2.39)	NR	MA	NR		NR	NR	NR	UV
The role of radiosurgery in patients with brain metastasis from small cell lung carcinoma	Jo et al., 2012	South Korea	NR	NA	Full text	English	No		NA		RCS	Retrospective cohort study					NR	NR	NR	NR	NR	NR				50	27			NR	NR	1.21 (95% CI 0.84-1.74)	NR	MAx2
How does influence changes in standard treatment in outcome results for limited stage small-cell lung cancer patients in a radiation oncology department?	Jove et al., 2011	South Korea	Single	NA	Abstract	English	No	*no plots	NA	evaluate treatment outcomes of standard CRT in LD SCLC; analyze effect of treatment evolution on survival	RCS	Retrospective cohort study	1994-05-01	2010-12-01	NR	NR	NR	NR	NR	NR	NR	NR		146	120	146	120	LD		median 24.5 months	median 18.4 months	NR	p=0.03	Yes	NR		NR	NR	NR	UV
Prophylactic cranial irradiation in patients with extensive-stage small-cell lung cancer (ES-SCLC): An updated tertiary cancer centre experience	Naidoo et al. , 2018	New Zealand	Single	NR	Abstract	English	Yes	no plots (HR given)	NA	determine whether PCI was associated with improved survival in ED SCLC	RCS	Retrospective cohort study	2001	2017-04-01	none	none	NR	NR	NR	NR	NR	NR		68	227	68	227	ED		median 14 months (95% CI 11.2-16.6)	median 5.8 months (95% CI 4.9-7.1)	0.4 (95% CI 0.3-0.53)	NR	MA	NA		NA	NCL, number of cycles of first-line chemotherapy was given (≥4 vs <4), CCRT (yes vs no)	HR: 0.63, 95% CI: 0.43-0.90	MV
Prognostic Factors and Treatment of Early-stage Small-cell Lung Cancer	Kasmann et al., 2017	Germany	NR	NA	Full text	English	No	*no plots	NA	investigate prognostic factors in early stage SCLC treated with CRT	RCS	Retrospective cohort study	2006	2009	NR	none	NR	NR	NR	NR	NR	NR		6	2	6	2	LD		median 48 months, 1-year 100%, 2-year 100%, 3-year 100%, 4-year 50%	median 20 months, 1-year 100%, 2-year 0%, 3-year 0%, 4-year 0%	NR	p=0.004	Yes	NR		NA	UICC stage (I vs II)	HR: 3.4 (95% CI 1.79-7.1), p<0.001	MV
Neutrophil-to-Lymphocyte Ratio Predicts Outcome in Limited Disease Small-cell Lung Cancer	Käsmann et al., 2017	Germany	NR	NA	Full text	English	No	*no plots	NA	investigate the impact of systemic inflammation measured with neutrophil-to-lymphocyte ratio and platelet-to-lymphocyte ratio at time of diagnosis in patients with LD SCLC	RCS	Retrospective cohort study	2006	2014	NR	none	NR	NR	NR	NR	NR	NR		47	18	47	18	LD		median 27 months (95% CI 19-48), 1-year 79%, 2-year 55%, 3-year 37%	median 10 months (95% CI 5-18), 1-year 43%, 2-year 12%, 3-year 0%	NR	p<0.001	Yes	NR		NA	NLR, ECOG (0/1 vs 2/3), N-stage (0/1 vs 2/3), smoking during RT	HR: 2.56 (95% CI 1.21-5.34), p=0.015	MV
Karnofsky Performance Score, Radiation Dose and Nodal Status Predict Survival of Elderly Patients Irradiated for Limited-disease Small-cell Lung Cancer	Käsmann et al., 2016	Germany	NR	NA	Full text	English	No	*no plots	NA	determine prognostic factors in elderly patients irradiated for LD SCLC	RCS	Retrospective cohort study	NR	NR	NR	none	NR	NR	NR	NR	NR	NR		26	10	26	10	LD		1-year 69%, 2-year 35%, 3-year 15%	1-year 20%, 2-year 0%, 3-year 0%	NR	p=0.001	Yes	NR		NA	KPS (≤70 vs >70), N stage (0-2 vs 3), radiation dose (≤52 Gy vs >52 Gy)	not significantly assoicated with PCI: p=0.75	No
Efficacy of prophylactic cranial irradiation in patients with limited-disease small-cell lung cancer who were confirmed to have no brain metastasis via magnetic resonance imaging after initial chemoradiotherapy	Mamesaya et al., 2018	Japan	Single	NR	Full text	English	Yes	*duplicate of 2347, use data from this extraction!! study performed propensity score matching {nP} vs {P}; *plots	age at diagnosis, chemotherapy regimen, TRT method	investigate whether PCI has survival benefits in patients with LD SCLC with confirmed absence of IMD via MRI after initial CRT	RCS	Retrospective cohort study	2002-09-01	2015-08-01	none	KW received honoraria from Taiho Pharmaceutical Co., Ltd., Boehringer Ingelheim, and Ono Pharmaceutical Co., Ltd. HK received honoraria from Eli Lilly Japan K.K. and Taiho Pharmaceutical Co., Ltd. SO received honoraria from Chugai Pharmaceutical Co., Ltd., Ono Pharmaceutical Co., Ltd., AstraZeneca, Taiho Pharmaceutical Co., Ltd., and Boehringer Ingelheim. KN received honoraria from Eli Lilly Japa…	MRI	Y	Y	Y	Yes	after initial CRT		non-PSM: 60, PSM: 19	non-PSM: 20, PSM: 19	60	20	LD		non-PSM median 4.3 years (95% CI 2.6-8.6), 1-year 90%; PSM median 5.6 years (95% CI 2.5-NR)	non-PSM: not reached (95% CI 1.9-not reached), 1-year 95%; PSM median not reached (95% CI 2.2-not reached)	1.48 (95% CI 0.74-2.96)	non-PSM p=0.535 nP: [1] p=0.542, P: p=0.755? ***recheck p-vlaues	MA	completion of CRT		non-PSM	NR	HR: 1.29 (95% CI 0.53-3.84), p=0.596	MV
Efficacy of prophylactic cranial irradiation in patients with limited-disease small-cell lung cancer who were confirmed to have no brain metastasis via magnetic resonance imaging after initial chemoradiotherapy	Mamesaya et al., 2018	Japan	Single	NR	Full text	English	Yes				RCS	Retrospective cohort study					MRI	Y	Y	Y	Yes					19	19	LD				1.24 (95% CI 0.51-3)		MAx2	completion of CRT
Prophylactic Cranial Irradiation for Extensive-Stage Small-Cell Lung Cancer: A Retrospective analysis	Matutino et al., 2018	Brazil	Single	NR	Full text	English	Yes	*HR given px not routinely screened using imaging for developm of CNS mets	NA	evaluate benefits of PCI in ED SCLC patients	RCS	Retrospective cohort study	2008	2014	NR	Tiago K. Takahashi: Speakers‚ÄôBureau:Roche, MSD Oncolog, Helo ÃÅƒ±sa de A. CarvalhoTravel, Accommodations, Expenses:Varian Medical SystemsGilberto de Castro JrConsulting or Advisory Role:Teva, Boehringer Ingelheim,Eurofarma, Pfizer, Bayer AGSpeakers‚ÄôBureau:Eli Lilly, AstraZeneca, Bayer AG, Novartis,Roche, Eurofarma, Merck Serono, MSDTravel, Accommodations, Expenses:Merck Sharp & Dohme,Eli Lill…	Either CT or MRI	Y	Y	NR	NR	before chemotherapy: CT or MRI, before PCI: CT		16	30	16	30	ED		median 20.94 months	median 11.05 months	0.2655 (95% CI 0.142-0.4964)	p<0.001	MA	NR		NR	NR	NR	UV
Evaluation of the use of prophylactic cranial irradiation in small cell lung cancer	MacDonald et al., 2009	United States	Multiple	NR	Full text	English	Yes	*fig 1a for OS	NA	investigate effects of PCI on OS and cause-specific survival	RCS	Retrospective cohort study	1988	1997	NR	none	NR	NR	NR	NR	NR	NR		670	7325	670	7325	LD		2-year 42%, 5-year 19%, 10-year 9%	2-year 23%, 5-year 11%, 10-year 6%	0.66 (95% CI 0.6-0.72)	p<0.001	MA	SCLC diagnosis		NA	age, sex, ethnicity, T stage, N stage, tumor size size, laterality, surgical resection, RT to primary tumor, receipt of WBRT as first-line therapy (in M0) disease	HR: 1.07 (95% CI1.01-1.13), p=0.03	MV
Improved survival with prophylactic cranial irradiation in modern cohort of limited-stage small cell lung cancer patients with MRI brain imaging	Patel et al., 2013	United States	Single	NR	Abstract	English	Yes	PCI if tumor response ad=nd no evidence of BM	NA	examine cohort of patients with MRI prior to PCI to determine whether PCI confers survival advantage	RCS	Retrospective cohort study	1991	2012	NR	none	MRI	NR	Y	Y	NR	at restaging after chemotherapy		22	40	22	44	LD		median 2.2 years, 1-year 30%	median 1.1 years, 1-year 10%	NR	HR: 2, p=0.043	Yes	NR		NR	NR	NR	UV
Rates of Overall Survival and Intracranial Control in the Magnetic Resonance Imaging Era for Patients With Limited-Stage Small Cell Lung Cancer With and Without Prophylactic Cranial Irradiation	Pezzi et al., 2020	United States	Single	NR	Full text	English	Yes	performed propensity score matching, plots	age, sex, ECOG, tumor size, chest radiation dose	report OS and rates of intracranial control for patients with LD SCLC all staged with MRI	RCS	Retrospective cohort study	1992	2012	Dr Fang reported receiving grants from the American Society of Clinical Oncologyoutside the submitted work. Dr Lin reported receiving grants from Genentech and Hitachi Chemical Diagnostics,grants and personal fees from BeyondSpring Pharmaceuticals, and personal fees from Elekta, AstraZeneca, andVarian Medical Systems outside the submitted work. No other disclosures were reported	Dr Fang reported receiving grants from the American Society of Clinical Oncologyoutside the submitted work. Dr Lin reported receiving grants from Genentech and Hitachi Chemical Diagnostics,grants and personal fees from BeyondSpring Pharmaceuticals, and personal fees from Elekta, AstraZeneca, andVarian Medical Systems outside the submitted work. No other disclosures were reported	MRI	Y	Y	Y	Yes	at initial staging: MRI only, at restating: MRI or CT		non-PSM: 205, PSM: 84	non-PSM 92, PSM: 84	84	84	LD		NR	NR	0.844 (95% CI 0.604-1.18)	p=0.32	MA	NR		PSM	age, sex, ECOG (1 vs 0), tumor size, radiation dose	HR: 0.787 (95% CI 0.558-1.110)	MV
Evaluation of the efficacy of cisplatin-etoposide and the role of thoracic radiotherapy and prophylactic cranial irradiation in LCNEC	Prelaj et al., 2017	Italy	Single	NR	Full text	English	Yes	no plots	NA	evaluate clinical response and survival outcomes of advanced large-cell neuroendocrine carcinoma patients treated with first line therapy compared with SCLC	RCS	Retrospective cohort study	2004-01-01	2016-02-01	NR	none	NR	NR	NR	NR	NR	IMD was present in 6 patients at diagnosis		17	27	17	27	Mixed		median 34 months (95% CI 10.6-57.4), ED median 14.4 months	median 8.4 months (95% CI 4.9-11.9), ED median 7.5 months	NR	total p=0.001, ED p=0.09	Mixed	initiation of first line therapy		NR	NR	NR	UV
Impact of prophylactic cranial irradiation on pattern of brain metastases as a first recurrence site for limited-disease small-cell lung cancer	Nakamura et al., 2017	Japan	Single	NR	Full text	English	Yes	*fig 1a, PCI indicated for px with response greater than PR; reason for no PCI: 21: deterioration of PS, 15: refusal, 12: comorbidity or AE, 12: lo cogn fxn, 5: unknown, 1: hx of BM	NA	evaluate impact of PCI on pattern of brain recurrence after radical treatment in patients with LD SCLC	RCS	Retrospective cohort study	2006-01-01	2014-12-01	This work was supported by Grants-in-Aid for Scientific Researchfrom the Ministry of Education, Science and Culture of Japan [JSPSKAKENHI; grant numbers 15K19838 and 16K10412], and a HealthScience Research grant from the Ministry of Health and Welfare andthe National Cancer Center Research and Development Fund [grantnumber 28-A-14].	none	Either CT or MRI	Y	Mixed	Mixed	No	at initial staging for all patients; 103 patients were confirmed to have no IMD after CRT; MRI was performed before and after CRT in 93 patients		93	69	93	69	LD		3-year 40% (95% CI 31-52)	3-year 14% (95% CI 8-26)	0.5 (95% CI 0.35-0.7)	p<0.001	MA	initiation of chemotherapy		NA	NR	HR: 0.54 (95% CI 0.36-0.82)	MV
Tolerability of accelerated chest irradiation and impact on survival of prophylactic cranial irradiation in patients with limited-stage small cell lung cancer: Review of a single institution's experience	Ng et al., 2007	Australia	Single	NR	Full text	English	Yes	px w CR to CT and RT were considered for PCI	NA	determine tolerability of hyperfractionated accelerated TRT (2x/day) and PCI as well as its impact on survival	RCS	Retrospective cohort study	1998-06-01	2002-05-01	NR	NR	CT	Y	Y	NR	NR	at initial staging: CT only, patients who were eligible for PCI were re-imaged with CT or MRI		46	44	46	44	LD		median CR only 21.1 months (95% CI 14.9-48.6)	median CR only 14 months (95% CI 8.5-19.9)	0.42 (95% CI 0.26-0.68)	total p<0.001; CR only p=0.031	MA	initiation of radiotherapy		total	NR	HR: 0.40 (95% CI 0.24-0.64), p<0.001 for yes PCI	MV
Tolerability of accelerated chest irradiation and impact on survival of prophylactic cranial irradiation in patients with limited-stage small cell lung cancer: Review of a single institution's experience	Ng et al., 2007	Australia	Single	NR	Full text	English	Yes				RCS	Retrospective cohort study					CT	Y	Y	NR	NR					39	25	LD				0.55 (95% CI 0.31-0.97)		MAx2	initiation of radiotherapy
Prophylactic cranial irradiation in small cell lung cancer: A single institution experience	Nicholls et al., 2016	Australia	Single	NR	Full text	English	Yes	*no plots	NA	compare patient demographics, PCI utilization, and OS of SCLC patients referred to a tertiary centre with those reported in large clinical trials	RCS	Retrospective cohort study	2008-01-01	2013-12-01	NR	NR	Either CT or MRI	Y	NR	NR	NR	at initial staging, not routine prior to PCI		49	154	49	154	Mixed		LD median 18.8 months (range 0.9-69.4); ED median 13.6 months (range 5.2-37.5)	LD median 8.2 months (range 0.1-34.4); ED median 5.6 months (range 0.1 - 3.6)	NR	LD p<0.001	Yes	SCLC diagnosis		NR	NR	NR	UV
Treatment of small cell lung cancer. Two-drug versus four-drug chemotherapy and loco-regional irradiation with or without prophylactic cranial irradiation	Niiranen et al., 1989	Finland	NR	NR	Full text	English	No	*fig 2; randomization to 2 drug vs 4 drug regimen	NA	compare 2-drug vs 4-drug regimen for SCLC; study role of RT to primary tumor and of PCI	RCT	Randomised controlled trial	1975-01-01	1979-01-01	NR	NR	radionuclide brain scan	NR	Y	Y	Yes	prior to randomization and as part of re-staging in patients with CR		25	30	25	30	LD		median 13 months	median 10 months	0.9 (95% CI 0.51-1.58)	not significant	MA	treatment initiation		NR	NR	NR	UV
Primary or salvage stereotactic radiosurgery for brain metastatic small cell lung cancer	Faramand et al., 2019	United States	Single	NA	Full text	English	No	*fig 2a	NA	evaluate outcomes after SRS for patients with new or progressive brain disease	RCS	Retrospective cohort study	1991	2018	NR	Dr. Lunsford is a consultant for and stockholder in Elekta AB	NR	NR	NR	NR	NR	NR		31	26	31	26	NR		from time of SCLC diagnosis: 1-year 77%, 2-year 41%, 3-year 13%; from time of SRS: 6-month 43%, 12-month: 36%, 18-month 14%	from time of SCLC diagnosis: 1-year 87%, 2-year 55%, r-year 30%; from time of SRS 6-month 51%, 12-month 24%, 18-month 10%	0.48 (95% CI 0.27-0.85)	p=0.14 from time of SCLC diagnosis; p=0.6 from time of SRS	MA	SCLC diagnosis/salvage treatment		NR	NR	NR	UV
Chemoradiotherapy duration correlates with overall survival in limited disease SCLC patients with poor initial performance status who successfully completed multimodality treatment	Manapov et al., 2012	Germany	NR	NA	Full text	English	No	*no plots, no HR	NA	determine outcomes of patients with LD SCLC treated with CRT	RCS	Retrospective cohort study	1997	2008	NR	none	MRI	Y	Y	NR	NR	at initial staging, repeated before PCI in patients with CR after initial therapy		36	89	36	59	LD		NR	NR	NR	not significant	No	NR		NA	NR	not significantly assoicated with PCI	No
Comparative study of prophylactic cranial irradiation in patients with small cell lung cancer achieving a complete response: a long-term follow-up result	Ohonoshi et al., 1993	Japan	NR	NA	Full text	English	Yes	*fig 1: probability for IMD, fig 2 OS	NA	assess benefits of PCI for SCLC patients	RCT	Randomised controlled trial	1981-04-01	1986-12-01	NR	NR	CT	Y	Y	Y	Yes	at initial staging, repeated as part of restaging in responders		23	23	23	23	Mixed		median 21 months, 5-year 22%	median 15 months, 5-year 13%	0.73 (95% CI 0.4-1.36)	p=0.097	MA	NR		NR	NR	NR	UV
Mid-course thoracic radiotherapy with cisplatin-etoposide chemotherapy in limited-stage small-cell lung cancer	Akyurek et al., 2006	Turkey	Single	NR	Full text	English	No	*fig 2, main study: concurrent TRT + CT vs sequential	NA	analyze the outcomes of LD SCLC patients treated with concurrent or sequential EP chemotherapy, followed by mid-course of TRT	RCS	Retrospective cohort study	1998-01-01	2004-06-01	NR	NR	CT	Y	N	N	No	at initial staging, not repeated at response assessment		30	40	30	40	LD		2-year 42%	2-year 27%	0.56 (95% CI 0.33-0.95)	p=0.03	MA	SCLC diagnosis		NR	NR	NR	UV
Prognostic Role of Lung Immune Scores for Prediction of Survival in Limited-stage Small Cell Lung Cancer	Schnoller et al., 2021	Germany	NR	NA	Full text	English	No	*fig 1 (OS)	NA	validate prognostic value of Lung Immune Prediction Index and Gustave Roussy Score in LD SCLC patients receiving platinum-based CRT	RCS	Retrospective cohort study	2004-01-01	2015-12-01	NR	none	NR	NR	NR	NR	NR	NR		24	9	24	9	LD		1-year 63%, 2-year 46%	1-year 44%, 2-year 11%	NR	p=0.031	Yes	completion of radiotherapy		NR	age <65 years, CCRT, PCI	HR: 2.801 (95% CI 0.956-8.197) p=0.06	MV
Management of brain metastasis with magnetic resonance imaging and stereotactic irradiation attenuated benefits of prophylactic cranial irradiation in patients with limited-stage small cell lung cancer	Ozawa et al., 2015	Japan	Multiple	NR	Full text	English	Yes	*fig 1a (OS), fig 2a (IMD inciidence)	NA	compare incidences of IMD and survival time between PCI-treated and -untreated patients in facilities with access to MRI and stereotactic irradiation	RCS	Retrospective cohort study	2006-01-01	2013-06-01	NR	none	Either CT or MRI	NR	Mixed	Mixed	No	used to confirm absence of IMD before PCI: n=85 (PCI: 28, no PCI: 57)		29	95	29	95	LD		median 25 months	median 34 months	1.39 (95% CI 0.75-2.59)	p=0.256	MA	SCLC diagnosis		NA	NR	NR	UV
Prophylactic cranial irradiation in 399 patients with limited-stage small cell lung cancer	Qiu et al. , 2016	China	Single	NR	Full text	English	Yes	Plots	NA	evaluate benefits of PCI and investigate whether a delay in PCI delivery after the first chemotherapy cycle leads to a detrimental outcome in patients	RCS	Retrospective cohort study	2005-03-01	2010-12-01	NR	NR	CT/MRI	Y	Y	Y	No	at initial staging, repeated after chemotherapy as part of response assessment		185	214	185	214	LD		median 38.8 months, 1-year 96%, 3-year 53%	median 21.5 months, 1-year 82%, 3-year 35%	0.6 (95% CI 0.45-0.79)	p<0.0001	MA	initiation of chemotherapy		NA	NR	HR: 0.655 (95% CI 0.491-0.873), p=0.004	MV
Low doses of prophylactic cranial irradiation effective in limited stage small cell carcinoma of the lung	Rubenstein et al., 1995	United States	Single	NA	Full text	English	Yes	*fig 2 (BMFS), fig 4 (OS in good prognostic group)	NA	evaluate efficacy of PCI at low doses	RCS	Retrospective cohort study	1986-06-01	1992-12-01	NR	NR	Either CT or MRI	Y	Mixed	Mixed	No	at initial staging, repeated at restagning for patients who underwent induction chemotherapy		85	112	85	112	LD		1-year 68%, 2-year 46%	1-year 33%, 2-year 13%	NR	p=0.0001	Yes	NR		NA	KPS, response to induction chemotherapy, receipt of chemotherapy given during RT, age	PCI was an independent prognostic factor: p=0.0280	Yes
Prophylactic cranial irradiation is associated with improved survival following resection for limited stage small cell lung cancer	Resio et al. , 2019	United States	Multiple	NR	Full text	English	Yes	*plot for extraction contains error, cannot extract	NA	determine if patients who underwent initial surgical resection of SCLC benefit from PCI	RCS	Retrospective cohort study	2004	2015	NR	none	NR	NR	NR	NR	NR	NR		202	657	202	657	LD		5-year 59%	5-year 50%	NR	p=0.0038	Yes	surgery		NA	N stage, age, sex, tumor size, race, charlson comorbiditiy score, surgery type, brain radiation, year of diagnosis	HR: 0.70 (95% CI 0.55-0.89), p=0.003	MV
Role of prophylactic cranial irradiation in prevention of central nervous system metastases in small cell lung cancer. Potential benefit restricted to patients with complete response	Rosen et al., 1983	United States	Multiple	NR	Full text	English	Yes	*no plots group I: 76 px tx btw 1974-1977 all got PCI, gorup II: tx 1977-1980 PR/CR got pci, no response got no PCI; group III: tx 1969-1977 all no PCI *no info on # who got PCI vs no PCI in group II -> did not write down anything related to group II (ie group I = PCI, group III = no PCI)	NA	evaluate association of PCI with development of IMD and survival	RCS	Retrospective cohort study	1969-08-01	1980-12-01	NR	NR	before 1977: radionuclide scan, after 1977: brain CT	Y	NR	NR	NR	at initial staging		76	176	76	176	Mixed		CR only 30-month 27%; no CR: median 5.5 months	CR only 30-month 14%; no CR median 7 months	NR	CR only p=0.18	No	treatment initiation		NR	NR	NR	UV
A reappraisal of the role of prophylactic cranial irradiation in limited small cell lung cancer	Rosenstein et al., 1992	United States	Single	NA	Full text	English	Yes	*fig 1 (OS for CR in chest - PCI: n=16, no PCI: n=10)	NA	assess influence of PCI on survival; address value of PCI for patients who achieve durable thoracic control	RCS	Retrospective cohort study	PCI: 1979, no PCI: 1985	PCI: 1982, no PCI: 1989	NR	NR	CT	N	N	N	No	performed when clinically indicated		36	26	36	26	LD		2-year for patients with CR in the thorax 42%, 2-year for patients with disease control in the thorax 56%, number of patients achieving disease control in the thorax alive at 5 years: 6	2-year for patients with CR in the thorax 13%, 2-year for patients with disease control in the thorax 14%, number of patients achieving disease control in the thorax alive at 5 years: 0		CR only p=0.05; CR with disease control in the thorax p<0.05	Mixed	treatment initiation		NR	NR	NR	UV
A reappraisal of the role of prophylactic cranial irradiation in limited small cell lung cancer	Rosenstein et al., 1992	United States	Single	NA	Full text	English	Yes				RCS	Retrospective cohort study					CT	N	N	N	No					16	10	LD				0.31 (95% CI 0.12-0.81)		MAx2
Prophylactic cranial irradiation in elderly patients with small cell lung cancer: Findings from a North Central Cancer Treatment Group pooled analysis	Rule et al., 2014	United States	Multiple	four trials: 86‚Äì20‚Äì51, 89‚Äì20‚Äì51, 89‚Äì20‚Äì52, 95‚Äì20‚Äì53	Full text	English	Yes	*HR given, study guidelines differed for receipt of PCI - 86-20-51: ED received TRT + PCI (30/15) if CR, LD received TRT + PCI (30/15) of SD or better; 89-20-51 and 89-20-52: ED and LD received PCI (30/15) if CR; 95-20-53: only LD px who receieved PCI (25/10) after any response	NA	examine efficacy of PCI in elderly patients with SCLC (≥70 yrs) from a pooled analysis of 4 prospective trials	PCS	Prospective cohort study	1987-03-01	1999-03-01	Public Health Service (CA-25224, CA-37404, CA-35267, CA-35431,CA-63848, CA-63849, CA-35113, CA-35103, CA-35415, CA-35101,CA35119, CA-35090)	none	Either CT or MRI	Y	Y	NR	NR	at initial staging and prior to PCI		91	64	91	64	Mixed		overall median 12 months (95% CI 9.3-14.8), 1-year 49.5% (95CI 38.8-59.2), 3-year 13.2% (95% CI 7.2-21); LD only median 12.2 months, 3-year 17.2%; ED only median 10.8 months, 3 year 3.7%	overall median 7.6 months (95% CI 6.4-9.5), 1-year 26.6% (95CI 16.5-37.7), 3-year 3.1% (95% CI 0.6-9.7); LD median 16.0 months, 3-year 10%; ED median 7.1 months, 3-year 0%	overall 0.53 (95% CI 0.36-0.78); LD 0.91 (95% CI 0.49-1.68); ED 0.46 (95% CI 0.27-0.77)	overall p=0.001; LD p=0.7630; ED p=0.003	MA	time at which patients could have started PCI		total	age, sex, PS, stage, treatment response	HR: 0.743 (95% CI 0.48-1.15), p=0.1872	MV
Prophylactic cranial irradiation in elderly patients with small cell lung cancer: Findings from a North Central Cancer Treatment Group pooled analysis	Rule et al., 2014	United States	Multiple	four trials: 86‚Äì20‚Äì51, 89‚Äì20‚Äì51, 89‚Äì20‚Äì52, 95‚Äì20‚Äì53	Full text	English	Yes				PCS	Prospective cohort study					Either CT or MRI	Y	Y	NR	NR					64	20	LD				0.91 (95% CI 0.49-1.68)		MAx2
Prophylactic cranial irradiation in elderly patients with small cell lung cancer: Findings from a North Central Cancer Treatment Group pooled analysis	Rule et al., 2014	United States	Multiple	four trials: 86‚Äì20‚Äì51, 89‚Äì20‚Äì51, 89‚Äì20‚Äì52, 95‚Äì20‚Äì53	Full text	English	Yes				PCS	Prospective cohort study					Either CT or MRI	Y	Y	NR	NR					27	44	ED				0.46 (95% CI 0.27-0.77)		MAx2
Consolidation radiotherapy for patients with extended disease small cell lung cancer in a single tertiary institution: impact of dose and perspectives in the era of immunotherapy	Stanic et al., 2020	Slovenia	Single	NA	Full text	English	No	*no plots	NA	assess consolidation thoracic irradiation in ED SCLC	RCS	Retrospective cohort study	2010-01-01	2014-12-01	NR	none	NR	NR	NR	NR	NR	NR		41	146	41	146	ED		NR	NR	0.49 (95% CI 0.32-0.76)	p<0.001	MA	NR		NA	CRT, sex, number of cycles of chemotherapy received	HR: 1.59 (95% CI 1.09-2.32), p=0.015	MV
Improved Overall Survival in Patients Receiving Prophylactic Cranial Irradiation for Node-Negative Limited Stage Small Cell Lung Cancer	Stolten et al., 2020	United States	Multiple	NA	Abstract	English	Yes	*no plots	NA	investigate importance of prognostic factors in node-negative SCLC	RCS	Retrospective cohort study	2010	2015	NR	M.D. Stolten: Employee; University of Rochester Medical Center. Independent Contractor; ASTRO. J.W. Clyde: None. J. Budnik: None. M.T. Milano: Honoraria; UpToDate, self.	NR	NR	NR	NR	NR	NR		293	3307	293	3307	LD		median 44 months	median 18 months	NR	NR	NR	NR		NA	age, race, sex, facility type, insurance status, PS, T stage, receipt of surgery or systemic therapy	PCI was an independent prognostic factor (HR: 0.62): p<0.001	Yes
Effect of Pretreatment Platelet Parameters on Survival in Limited Disease Small Cell Lung Cancer	Sakin et al., 2019	Turkey	Single	NR	Full text	English	No	no plots	NA	pretreatment platelet parameters on survival in LD SCLC	RCS	Retrospective cohort study	1997	2017	none	none	MRI	Y	NR	NR	NR	at initial staging		50	40	50	40	LD		NR	NR	0.327 (95% CI 0.188-0.57)	p<0.001	MA	SCLC diagnosis		NA	PS, Stage, TPC	HR: 0.447 (95% CI 0.248-0.805), p=0.004	MV
Positive interaction between prophylactic cranial irradiation and maintenance sunitinib for untreated extensive-stage small cell lung cancer patients after standard chemotherapy: A secondary analysis of CALGB 30504 (ALLIANCE)	Salama et al., 2016	NR	NR	CALGB 30504	Full text	English	No	aim main study: randomized phase II stnitinib vs placebo in ED SCLC responding to plt-based CT; PCI was recommended, but not required for all px w PR or CR at completeion of 4-6 cycles of CT; HR given - no need to extract plots	NA	observe sunitinib for untreated SCLC; investigate effects of PCI	RCS	Retrospective cohort study	2008-11-01	2011-12-01	Research reported in this publication was supported by the National Cancer Institute of the National Institutes of Health under Award Numbers U10CA180821 and U10CA180882 (to the Alliance for Clinical Trials in Oncology).	NR	Either CT or MRI	Y	NR	NR	NR	prior to trial registration		41	44	41	44	ED		median 8.3 months (95% CI 5.9-12.7)	median 8.7 months (95% CI 6.3-10.9)	1.07 (95% CI 0.67-1.71)	p=0.7623	MA	randomization		NR	NR	NR	UV
Radiotherapy timing in the treatment of limited-stage small cell lung cancer: The impact of thoracic and brain irradiation on survival	Scotti et al., 2014	Italy	Single	NR	Full text	English	No	*no plots, PCI planned for all px with histologically proven CR to primary CRT	NA	evaluate impact of timing of TRT in association with chemotherapy and role of PCI on survival; analyze toxicity profile of different combinations of RT and chemotherapy	RCS	Retrospective cohort study	2000-06-01	2010-05-01	NR	none	NR	Y	NR	NR	NR	at initial staging		38	54	38	54	LD		number of patients dead at the end of the follow-up period 25/32	number of patients dead at the end of the follow-up period 42/54	NR	p=0.21	No	completion of radiotherapy		NR	NR	NR	UV
Neurologic disorders in patients with small cell lung cancer	Sculier et al., 1987	Canada	Multiple	NA	Full text	English	No	plot for OS by disease extend (fig 4), no need to extract figures bc impossible to distinguish lines (KG 02/06/2022)	NA	determine frequency, clinical presentation, and prognosis of neurologic disorders in SCLC; examine the role of PCI in prevention of IMD	RCS	Retrospective cohort study	1976-02-01	1983-06-01	Supported in part by grants from The Ontario Cancer Treatment and Research Foundation (Grant #143 and #360) and by the Myers and Sylvia Lawrence Oncology Research Fund.	NR	NR	NR	NR	NR	NR	NR		146	60	146	60	Mixed		NR	NR	NR	LD p=0.010; ED p=0.037	Yes	treatment initiation		NR	NR	NR	UV
Prophylactic versus no brain irradiation in regional small cell lung carcinoma	Seydel et al. , 1985	Multiple	Multiple	NA	Full text	English	Yes	*no plots	NA	determine effect of PCI on survival and PS of a subset of patients with regional LD SCLC with complete response to regional RT ± combination chemotherapy	RCT	Randomised controlled trial	1975	1979	support by PHS Grant numbers awarded by the National Cancer Institute, DHHS	NR	NR	randomization	randomization	randomization	Yes	part of pre-randomization staging		106	111	106	11	LD		number of patients with CR surviving ≥2 years 8/50	number of patients with CR surviving ≥2 years 14/54	NR	NR	NR	NR		NR	NR	NR	UV
Effect of Prophylactic Cranial Irradiation on Overall Survival in Metastatic Small-Cell Lung Cancer: A Propensity Score-Matched Analysis	Sharma et al., 2018	United States	Multiple	NA	Full text	English	Yes	performed PSM using greedy nearest neighbour algorithm,	age, gender, race, Charlson Deyo score, insurance type, income, facility type, TNM	assess survival of patients with metastatic SCLC treated with PCI	RCS	Retrospective cohort study	2010	2012	esearch reported in this publication was supported by the National Center for Advancing Translational Sciences of the National Institutes of Health under award number KL2TR001879.	none	NR	NR	NR	NR	NR	NR		non-PSM: 473, PSM: 472	non-PSM: 3784, PSM: 472	472	472	ED		PSM median 13.86 months (95% CI 10.22-21.13), 1-year 61.3%, 2-year 19.8%	PSM median 11.07 months (95% CI 8.48-15.38), 1-year 44%, 2-year 11.5%	0.67 (95% CI 0.58-0.77)	NR	MA	SCLC diagnosis (OS ≥ 6 months)		NA	age, sex, race, Charlson score, insurance type, income, facility type, primary tutor location, tumor grade, clinical T classification, clinical N classification, clinical M classification	HR: 0.66 (95% CI 0.60-0.74), p<0.0001	MV
Prophylactic Cranial Irradiation in Complete Responders with Small-Cell Lung Cancer: Analysis of the Mayo Clinic and North Central Cancer Treatment Group Data Bases	Shaw et al., 1994	United States	Multiple	M 75-20-02, M 75-20-03, M 76-20-01, M 78-20-01, M 78-20-03, M 79-20-04, M 80-20-01, M 82-20-02, M 84-20-01, M 88-20-02, N 79-20-51, N 79-20-52, N 85-03-51, N 86-20-051	Full text	English	Yes	*fig 3, 4; report from px in 15 different trials (phase II and phase III, one RCT for PCI v no PCI)	NA	determine whether PCI has an impact on survival and brain failure in SCLC patients with CR to chemotherapy ± TRT	nRCT	Non-randomised experimental study	1975	1990	NR	NR	nuclear scan	Y	NR	NR	NR	at initial staging		571	51	422	35	LD		LD median 19.5 months, 2-year 42%, 5-year 17%, 10-year 5%; ED median 13.2 months, 2-year 2%, 5-year 6%, 10-year 4%	LD median 19.6 months, 2-year 37%, 5-year 14%, 10-year 6%; ED median 11.5 months, 2-year 31%, 5-year 25%, 10-year 25%	1.03 (95% CI 0.72-1.46)	NR	MA	NR		total	age, sex, PS, disease extent, chemotherapy, TRT, Cycle no. CR achieved, PCI	not significantly assoicated with PCI	No
Prophylactic Cranial Irradiation in Complete Responders with Small-Cell Lung Cancer: Analysis of the Mayo Clinic and North Central Cancer Treatment Group Data Bases	Shaw et al., 1994	United States	Multiple	M 75-20-02, M 75-20-03, M 76-20-01, M 78-20-01, M 78-20-03, M 79-20-04, M 80-20-01, M 82-20-02, M 84-20-01, M 88-20-02, N 79-20-51, N 79-20-52, N 85-03-51, N 86-20-051	Full text	English	Yes				nRCT	Non-randomised experimental study					nuclear scan	Y	NR	NR	NR					149	16	ED				1.71 (95% CI 0.94-3.12)		MAx2
Multi-institutional retrospective study of stereotactic body radiation therapy for stage i small cell lung cancer: Japan radiation oncology study group (JROSG)	Shioyama et al., 2015	Japan	Multiple	NA	Abstract	English	No	*no plots, no HR, no med surv	NA	explore treatment outcomes of SBRT	RCS	Retrospective cohort study	NR	NR	NR	none	MRI or FDG PET	Mixed	NR	NR	NR	at initial staging: FGD-PET (n=47), MRI (n=44)		10	54	10	54	LD		NR	NR	NR	not significant	No	NR		NR	NR	NR	UV
Extensive stage small-cell lung cancer: Patterns of failure after chest and cranial radiotherapy	Siker et al. , 2011	United States	Multiple	NA	Abstract	English	Yes	no plots, no HR	NA	outcomes and patterns of failure in ED SCLC treated with CCRT, PCI, ± WBRT	RCS	Retrospective cohort study	2003	2010	NR	none	NR	NR	NR	NR	NR	NR		8	49	8	49	ED		18-month 50%	18-month 13%	NR	p=0.003	Yes	NR		NR	NR	NR	UV
Prophylactic Cranial Irradiation in Extensive DiseaseSmall-Cell Lung Cancer: Short-Term Health-RelatedQuality of Life and Patient Reported Symptoms‚ÄîResults ofan International Phase III Randomized Controlled Trial bythe EORTC Radiation Oncology and Lung Cancer Groups	Slotman et al., 2009	Multiple	Multiple	ClinicalTrials.gov number, NCT00016211	Full text	English	Yes	*HR given (plots for incidence of BM avail), patient-reported outcomes: EORTC-QLQ-C30, EORTC-QLQ-BN20, brain imaging not part of staging procedure unless indicated by symptoms: signs of increased intracranial pressure, headache, nausea and vomiting, cognitive or affective disturbances, seizures, and focal neurologic symptoms. If any of these symptoms developed, CT or MRI of the brain was performe…	NA	explore outcomes of PCI in ED SCLC	RCT	Randomised controlled trial	2001-02-01	2006-03-01	Supported by Grants No. 5U10-CA11488-29 through 5U10 CA11488-37from the National Cancer Institute(Bethesda, MD), as well as by the EORTCCharitable Trust. Content is solely theresponsibility of the authors and does notnecessarily represent the official views ofthe National Cancer Institute. Datamanagement was supported	none	Either CT or MRI	N	N	N	No	not part of staging unless symptoms suggestive of IMD were present		143	143	143	143	ED		median 6.7 months	median 5.4 months	0.68 (95% CI 0.52-0.88)	p=0.003	MA	NR		NR	NR	NR	UV
Prophylactic cranial irradiation in limited disease small-cell lung cancer in complete remission: A retrospective analysis	Van der Linden et al., 2001	The Netherlands	NR	NA	Full text	English	Yes	*plots avail, but HR given	NA	study effects on BMFS, DFS, OS in LD SCLC patients with CR	RCS	Retrospective cohort study	1985-01-01	1994-10-01	NR	NR	CT	NR	Y	Y	No	part of restaging after completion of chemotherapy		65	37	65	37	LD		2-year 42%, median from IMD diagnosis 4.6 months	2-year 27%, median following IMD diagnosis 5.1 months	0.56 (95% CI 0.34-0.91)	p=0.016	MA	SCLC diagnosis		NR	NR	NR	UV
Central Nervous System Involvement and the Role of Prophylactic Cranial Irradiation in Small Cell Lung Cancer	Alexopoulos et al., 1997	Greece	Single	NR	Full text	English	Yes	*plots; PCI offered to all px w CR post 6 cycles of CT	NA	study frequency and manifestation of CNS involvement and assess the role of PCI in SCLC	RCS	Retrospective cohort study	‚Äúwithin the last 15 years‚Äù	1997?	NR	NR	NR	NR	NR	NR	NR	the institutional policy on CT brain imaging varied during the study period		51	28	51	28	Mixed		NR	NR	0.36 (95% CI 0.22-0.6)	NR	MA	NR		NR	NR	NR	UV
Central Nervous System Involvement and the Role of Prophylactic Cranial Irradiation in Small Cell Lung Cancer	Alexopoulos et al., 1997	Greece	Single	NR	Full text	English	Yes				RCS	Retrospective cohort study					NR	NR	NR	NR	NR					24	11	LD				0.22 (95% CI 0.09-0.51)		MAx2
Central Nervous System Involvement and the Role of Prophylactic Cranial Irradiation in Small Cell Lung Cancer	Alexopoulos et al., 1997	Greece	Single	NR	Full text	English	Yes				RCS	Retrospective cohort study					NR	NR	NR	NR	NR					27	17	ED				0.73 (95% CI 0.37-1.41)		MAx2
Clinical Outcomes of Extensive-Stage Small Cell Lung Cancer Patients Treated With Thoracic Intensive Modified Radiation Therapy (IMRT)	Z Zongmei et al., 2015	China	NR	NA	Abstract	English	No	*no plots	NA	determine failure patterns in ED SCLC treated with thoracic IMRT	RCS	Retrospective cohort study	2007-01-01	2012-12-01	NR	none	NR	NR	NR	NR	NR	NR		38	100	38	100	ED		NR	NR	NR	HR: 2.2249, p=0.003 (improved with PCI)	Yes	NR		NR	NR	NR	UV
Consolidative thoracic radiotherapy and prophylactic cranial irradiation in limited disease small cell lung cancer	Slotman et al. , 1993	The Netherlands	Single	NA	Full text	English	Yes	*no plots, chemotherapy regimens: cyclophosphamide + CCNU + vincristin + methotrexate (CCOM); cyclophosphamide, doxorubicin, etoposide, CCNU, vincristine (CDE-CCOM); cyclophosphamide + doxorubicin + etoposide (CDE); cyclophosphamide + epirubicin + etoposide (CEE); cyclophosphamide + epirubicin + vincristine + carboplatin + etoposide (CEO-PE)	NA	report on consolidative TRT and PCI in patients with LD SCLC after response to chemotherapy	RCS	Retrospective cohort study	1983	1990	NR	NR	CT	Mixed	N	N	No	at initial staging (n=124), not repeated as part of restaging after chemotherapy		63	65	63	65	LD		CD-CCOM, CCOM (n=29): median 20.5 months, 1-year 70%, 2-year 44%, 3-year 37%; CDE, CEE, CEO-PE (n=34): median 15.6 months, 1-year 76%, 2-year 21%, 3-year 11%	CDE, CCE, CEO-PE; median 14.5 months, 1-year 62%, 2-year 28%, 3-year 28%	NR	NR	NR	initiation of chemotherapy		NR	NR	NR	UV
Adoption of prophylactic cranial irradiation (PCI) for extensive stage small cell lung cancer (ES-SCLC): A population based outcome study	Soon et al., 2017	Singapore	Multiple	NA	Full text	English	Yes	*plots given, but no need to extract (HR reported)	NA	evaluate uptake of PCI pre and post European RCT and association with survival	RCS	Retrospective cohort study	2003-01-01	2010-12-01	This project was supported by grant NMRC/CNIG/1126/2015 from theSingapore National Medical Research Council	none	Either CT or MRI	Mixed	NR	NR	NR	brain imaging at time of diagnosis was not mandated (performed in 44 patients)		16	55	16	55	ED		NR	NR	overall 0.35 (95% CI 0.19-0.65); brain imaging at the time of diagnosis (n=44) 0.37 (95% CI 0.17-0.77)	overall p=0.001; brain imaging at the time of diagnosis (n=44) p=0.008	MA	SCLC diagnosis		total	total: age, ECOG, use of WBRT, received platinum-based first line chemotherapy, received TRT, received skeletal irradiation; patients with imaging at the time of diagnosis: age, ECOG, number of cycles of first line chemo, use of WBRT, use of TRT, use of skeletal RT	HR (total): 0.22 (95% CI 0.10-0.47), p<0.001; HR (patients with imaging at the time of diagnosis): 0.11 (95% CI 0.04-0.32) p<0.001	MV
Longevity in small cell lung cancer. A report to the Lung Cancer Subcommittee of the United Kingdom Coordinating Committee for Cancer Research	Souhami & Law, 1990	United Kingdom	Multiple	NA	Full text	English	No	*fig 7, 8 centres conducted 30 trials of treatment	NA	determine prognosis of SCLC; identify patient and prognositc factors	RCS	Retrospective cohort study	8 yrs prior to Jan 1, 1986 (1978?)	1986-01-01	NR	NR	NR	NR	NR	NR	NR	NR		52	165	52	165	Mixed		NR	NR	NR	all-cause mortality: p=0.163 for all cause mortality, censoring for non-SCLC or unkown cause of death , do not extract HR bc cannot reliably distinguih lines	No	NR		NR	NR	NR	UV
Prognostic significance of pretreatment total lymphocyte count and neutrophil-to-lymphocyte ratio in extensive-stage small-cell lung cancer	Suzuki et al. , 2018	United States	Single	NR	Full text	English	No	*no plots, PCI offered to patients with response to chemotherapy	NA	evaluate pre-treatment total lymphocyte count, neutrophil-to-lymphocyte count, and OS in ED SCLC patients	RCS	Retrospective cohort study	1998-05-01	2015-09-01	Supported in part by Cancer Center Support (Core) Grant P30CA016672 from the National Cancer Institute, National Institutes of Health, to The University of Texas MD Anderson Cancer Cente	none	Either CT or MRI	Y	Y	NR	NR	at initial staging, repeated for patients who were candidates for PCI		49	203	49	203	ED		NR	NR	0.474 (95% CI 0.337-0.666)	p<0.001	MA	SCLC diagnosis		NA	model 1: age, sex, ECOG, number of initial platinum-based chemotherapy cycles, TRT dose, pretreatment TLC; model 2: age, sex, ECOG, number of initial platinum-based chemo cycles, TRT dose, pretreatment NLR	HR (model 1): 0.597 (95% CI 0.418-0.853) p<0.001; HR (model 2): 0.587 (95% CI 0.411-0.839), p<0.003	MV
Prophylactic cranial irradiation for patients with limited-stage small-cell lung cancer with response to chemoradiation	Tai et al., 2013	Canada	Multiple	NA	Full text	English	Yes	fig 1	NA	compare survival in patients with CR vs incomplete response	RCS	Retrospective cohort study	1981	2007	Saskatchewan Cancer Agency	none	NR	NR	NR	NR	NR	NR		177	122	132	53	LD		overall 1-year 84.9%, 2-year 42.6%; CR only 1-year 89.6%, 2-year 49.6%; IR 1-year 69.7%, 2-year 18.1%	overall 1-year 65.5%, 2-year 29.6%; CR only 1-year 77.8%, 2-year 33.7%; IR only 1-year 53.6%, 25.6%	0.88 (95% CI 0.7-1.12)	overall p=0.0011; CR only p=0.15; IR only p=0.32	MA	SCLC diagnosis		NR	NR	NR	UV
Prophylactic cranial Irradiation revisited: cost-effectiveness and quality of life in small-cell lung cancer	Ago et al., 2002	Canada	Multiple	NA	Full text	English	Yes	*no plots	NA	investigate the therapeutic usefulness and cost-effectiveness of PCI in patients with LD SCLC who have achieved CR	RCS	Retrospective cohort study	1987	1998	NR	NR	NR	NR	NR	NR	NR	NR		66	32	66	32	LD		median 20 months, mean 33.5 months, 2-year 43.9%, 5-year 12.1%	median 19 months, mean 20 months, 2-year 21%, 5-year 6.2%	NR	p>0.05	No	SCLC diagnosis		NR	NR	NR	UV
Neurotoxicity due to prophylactic cranial irradiation for small-cell lung cancer: A retrospective analysis	Nakahara et al. , 2015	Japan	Single	NR	Full text	English	Yes	no plots	NA	investigate neurocognitive function of SCLC patients treated with PCI	RCS	Retrospective cohort study	2004-01-01	2011-12-01	NR	NR	NR	NR	NR	NR	NR	NR		18	22	18	22	LD		median not reached	median 20 months, 1-year 100%, 2-year 0%, 3-year 0%, 4-year 0%	NR	p=0.0196	Yes	NR		NR	NR	NR	UV
Prophylactic cranial irradiation versus observation in patients with extensive-disease small-cell lung cancer: a multicentre, randomised, open-label, phase 3 trial	Takahashi et al., 2017	Japan	Multiple	UMIN000001755	Full text	English	Yes	*fig 2: cumulative incidence of IMD, randomization sequence included: age (<70 vs ‚â•70), adjusted for ECOG, instititution, ECOG (0-1 vs 2), response to initial chemo (CR vs PR/minor response)	NA	explore the efficacy of PCI in ED SCLC	RCT	Randomised controlled trial	2009-04-03	2017-07-17	This study was supported by a Health and Labour Sciences Research Grant (H20-Ganrinsyo-010, H24-Rinkensui-013) from the Ministry of Health, Labour and Welfare of Japan.	TT reports grants from the Ministry of Health, Labour and Welfare of Japan, during the conduct of the study; grants and personal fees from AstraZeneca, Pfizer Japan, Eli Lilly Japan, Chugai Pharmaceutical, Ono Pharmaceutical, Takeda Pharmaceutical, personal fees from Boehringer Ingelheim Japan, and grants from Taiho Pharmaceutical and MSD, outside the submitted work. TS reports grants and persona…	MRI	NR	Y	Y	Yes	within 4 weeks of enrolment		113	111	113	111	ED		median 11.6 months (95% CI 9.5-13.3), 1-year 48.8% (95% CI 38.9-57.3), 2-year 15% (95% CI 9.1-22.3)	median 13.7 months (95% CI 10.2-16.4), 1-year 53.6% (43.8-62.4), 2-year 18.8% (12.0-26.7)	1.27 (95% CI 0.96-1.68)	p=0.094	MA	randomization		NR	NR	NR	UV
Clinical and molecular profiling of surgically resected small cell lung cancer	Takamura et al., 2015	Japan	Multiple	NA	Abstract	English	No	*no plots; NB apparently there is a second pub ion this cohort (ESMO, 2014)	NA	review clincial and molecular profiles of surgically resected SCLC	RCS	Retrospective cohort study	2003-01-01	2013-01-01	NR	NR	NR	NR	NR	NR	NR	NR		NR	NR	NR	NR	NR		NR	NR	NR	NR	MV only	NR		NA	history or presence of other types of cancer, preoperative diagnosis, c-stage II and under, PCI	HR: 0.300 (95%CI 0.092-0.976), p=0.045	Yes
Factors of Importance for Survival After Platinum Re-Challenge in Platinum-Sensitive Small-Cell Lung Cancer patients	Tendler et al. , 2019	Sweden	Multiple	NR	Abstract	English	No	*no plots	NA	investigate important factors for survival after platinum chemotherapy in platinum-sensitive SCLC patients	RCS	Retrospective cohort study	2008-01-01	2016-02-01	NR	NR	NR	NR	NR	NR	NR	NR		52	49	52	49	Mixed		NR	NR	NR	NR	MV only	NR		NA	NR	HR: 0.27 (95% CI 0.02-0.32)	MV
Effect of Treatment Mode on Prognosis of Resectable Limited-Stage Small Cell Lung Cancer	Lim et al., 2019	China	Single	NA	Abstract	English	No	*no plots, px #s NR	NA	assess prognostic factors in surgically resected LD SCLC	RCS	Retrospective cohort study	2012	2016	NR	NR	NR	NR	NR	NR	NR	NR		NR	NR	NR	NR	NR		median 78.84 months	median 62.28 months	NR	p=0.028	Yes	NR		NR	NR	NR	UV
Survival of small-cell lung cancer and its determinants of outcome in Singapore	Toh et al., 2007	Singapore	Multiple	NR	Full text	English	No	*no plots	NA	examine clinical characteristics, survival outcomes, and prognostic factors in SCLC	RCS	Retrospective cohort study	Jan 1 1999	Dec 31 2002	NR	NR	CT	Y	NR	NR	NR	at initial staging		4	21	4	21	LD		median 16.9 months (95% CI 11.83-21.97)	median 13.9 months (95% CI 10.96-16.84)	NR	NR	NR	SCLC diagnosis		NR	NR	NR	UV
Association Between Prophylactic Cranial Irradiation and Improved Overall Survival in Small Cell Lung Cancer	Yang et al., 2020	United States	Multiple	NR	Abstract	English	Yes	*no plots	NA	examine use and outcomes of PCI in a large, curated, and contemporary cohort of SCLC patients	RCS	Retrospective cohort study	Jan 1 2013	Sep 30 2019	NR	R.H. Decker: Research Grant; Merck &Co., Inc. Honoraria; Physician Education Resource, PeerView. Consultant;Astra Zeneca, Regeneron. Speaker‚Äôs Bureau; Astra Zeneca. AdvisoryBoard; Merck & Co., Inc, Astra Zeneca, Regeneron, Novocure. TravelExpenses; Astra Zeneca, Regeneron, Physician Education Resource,PeerView.A.C. Chiang: Research Grant; OncMed, Millenium, Onyx,Boehringer Ingelheim, Lilly, Bri…	NR	NR	NR	NR	NR	NR		NR	NR	NR	NR	Mixed		NR	NR	NR	NR	MV only	NR		NA	demographics, smoking history, practice type, cancer stage, and performance status	HR (total): 0.69 (95% CI 0.60-0.77), p<0.001; HR (ED): 0.79 (95% CI 0.70-0.90), p<0.001 NB number of patients in each arm is NR	Yes
Limited stage small cell lung cancer: Treatment results and prognostic factors	Yildirim et al., 2015	Turkey	Single	NA	Full text	Turkish	No	*no plots	NA	evaluate treatment results and prognostic factors in LD SCLC patients	RCS	Retrospective cohort study	2005	2012	NR	NR	NR	NR	NR	NR	NR	NR		NR	NR	NR	NR	LD		NR	NR	NR	p=0.001	Yes	NR		NA	NR	PCI was an independent prognostic factor: p=0.003	Yes
The Significance of Controlling Nutritional Status (CONUT) Score as a Novel Prognostic Parameter in Small Cell Lung Cancer	Yilmaz et al., 2020	Turkey	Single	NA	Full text	English	No	*no plots	NA	reveal prognostic significance of Controlling Nutritional Status (CONUT) score at time of diagnosis of SCLC	RCS	Retrospective cohort study	2010-01-01	2019-08-01	none	none	NR	NR	NR	NR	NR	NR		32	184	32	184	Mixed		median 16 months	median 10 months	1.692 (95% CI 1.125-2.547)	p=0.012	MA	SCLC diagnossis		NA	TNM stage, presence of extrapulmonary lesions, SII, PNI, BMI, CONUT status (SSI: systemic immune-inflammation index)	HR: 1.335 (95%CI 0.873-2.043), p=0.183	MV
Efficacy of surgery and prophylactic cranial irradiation in stage II and III small cell lung cancer	Yin et al., 2018	China	Single	NA	Full text	English	Yes	*performed PSM based on age, sex, TNM, and ECOG but matching was not performed wrt PCI delivery, so only non-PSM extracted	NA	assess the efficacy of surgery in stage II-III SCLC and evaluate the role of PCI in patients with resected SCLC	RCS	Retrospective cohort study	2010-01-01	2015-12-01	NR	none	MRI	Mixed	NR	NR	NR	at initial staging for most patients		160	109	160	109	LD		1-year 83.8 %, 2-year 48.8%, 3-year 35.5%	1-year 81.7%, 2-year 35.2%, 3-year 23%	NR	p=0.030	Yes	treatment initiation		NA	NR	HR: 0.665 (95% CI 0.492-0.899), p=0.008	MV
Prognostic impact of clinical variables on surgically resected small-cell lung cancer: Results of a retrospective multicenter analysis (FIGHT002A and HOT1301A)	Yokouchi et al., 2015	Japan	Multiple	FIGHT002A and HOT1301A	Full text	English	No	*32% of patients had a history of other primary cancer	NA	identify correlation between OS and clinical variables; provide additional data for daily management of early-stage SCLC	RCS	Retrospective cohort study	2003-01-01	2013-01-01	NR	none	none	NR	NR	NR	NR	NR		13	140	13	140	Mixed		NR	NR	0.31 (95% CI 0.1-0.98)	p=0.046	MA	surgery		NA	c-stage, lobectomy, systematic mediastinal LN dissection, tumor diameter, adjuvant chemotherapy, history or presence of other cancer, preoperative diagnosis	HR: 0.28 (95% CI 0.08-0.90), p<0.001	MV
Prophylactic cranial irradiation for extensive-stage small cell lung cancer: Analysis based on active brain MRI surveillance	J Yu et al., 2020	China	Single	NA	Full text	English	Yes	EP: etoposide + ciplsatin, EC: etoposide + carboplatin, IP: irinotican + cisplatin, fig 1a (PFS), fig 1b (OS)	NA	evaluate the role of PCI for ED SCLC under active brain MRI surveillance	RCS	Retrospective cohort study	2012-06-01	2019-06-01	none	none	MRI	Y	Y	NR	NR	at initial staging, routine before PCI for patients who were candidates for PCI		21	97	21	97	ED		1-year 63.3%	1-year 50.3%	0.52 (95% CI 0.27-0.98)	p=0.037	MA	SCLC diagnosis		NR	NR	HR: 0.63 (95% CI 0.30-1.34), p=0.23	MV
Radiation Induced Lymphopenia and Overall Survival in Patients with Limited Stage Small Cell Lung Cancer Receiving Definitive Chemoradiation	Yu et al., 2019	China	Single	NA	Abstract	English	No	*no plots	NA	investigate baseline lymphocyte and/or lymphocye nadir during CRT in relation to OS in SCLC	RCS	Retrospective cohort study	2013	2017	NR	none	NR	NR	NR	NR	NR	NR		NR	NR	NR	NR	LD		NR	NR	NR	significantly improved with PCI	Yes	NR		NA	sex, smoking history, clinical stage, cycles of chemotherapy	PCI was an independent prognostic factor: HR 0.44, p<0.001	Yes
Once Daily High-dose Radiation (>=60 Gy) Treatment in Limited Stage Small Cell Lung Cancer	Zahra et al., 2016	United States	Single	NA	Full text	English	No	*fig 1c	NA	examine benefits of PCI on OS	RCS	Retrospective cohort study	2005	2013	This work was supported by American Society of Therapeutic Radiation Oncology (ASTRO) grant JF2014-1 (BGA)	none	MRI	NR	Y	NR	NR	after induction treatment to confirm absence of IMD in PCI cohort		16	22	16	22	LD		NR	NR	NR	NR	MV only	treatment initiation		NA	sex, T stage, ECOG, RECIST response, age at SCLC diagnosis, duration of RT, time from start of chemotherapy to end of RT, biopsy to end of RT, pre-treatment tumor volume, post-treatment tumor volume, relative reduction in tumor volume	HR: 0.71 (95% CI 0.32-1.59), p=0.40	MV
Prognostic factors in set of limited disease small-cell lung cancer patients treated with chemoradiotherapy	Zemanova et al., 2011	Czech Republic	Single	NA	Abstract	English	No	*no plots	NA	report outcomes of LD SCLC patients with once daily high dose RT	RCS	Retrospective cohort study	2000-01-01	2010-09-01	NR	NR	NR	NR	NR	NR	NR	NR		NR	NR	NR	NR	LD		NR	NR	NR	significantly improved with PCI	Yes	NR		NA	NR	NR	UV
Hypo- or conventionally fractionated radiotherapy combined with chemotherapy in patients with limited stage small cell lung cancer	Zhang et al., 2017	China	Single	NA	Full text	English	No	*no plots	NA	analyze patients and treatment-related variables for prognostic significance in long term follow-up	RCS	Retrospective cohort study	2010-01-01	2013-12-01	Supported by Research Grant no. 14411965800 from Science & TechnologyCommission of Shanghai Municipality.	none	Either CT or MRI	Y	N	N	No	part of routine staging, not repeated after completion of therapy		94	76	94	76	LD		median 32.0 months, 2-year 30.0%	median 23.0 months, 2-year 53.9%	NR	NR	NR	treatment initiation		NA	NR	HR: 0.528 (95% CI 0.348-0.803), p=0.003	MV
Prognostic evaluation of nutritional indicators in patients with limited-stage small cell lung cancer	J Q Zhang et al., 2019	China	Single	NA	Full text	Chinese	No	*no plots	NA	determine potential risk factors relative to the incidence of IMD and construct a predictive model for SCLC; examine efficacy of PCI on iPFS	RCS	Retrospective cohort study	2000	2014	NR	NR	NR	NR	NR	NR	NR	NR		NR	NR	NR	NR	LD		NR	NR	NR	NR	MV only	NR		NA	NR	PCI was an independent prognostic factor	Yes
Neuron-specific enolase and response to initial therapy are important prognostic factors in patients with small cell lung cancer	Zhou et al. , 2017	China	Single	NA	Full text	English	No	*no plots	NA	explore effect of nutritional status pre -and during CRT on prognosis of LD SCLC patients	RCS	Retrospective cohort study	2010-07-01	2015-07-01	This work was supported by grants from theScience and Technology Innovation Nursery Fund Project of PLAGeneral Hospital (16KMM39)	none	NR	NR	NR	NR	NR	NR		66 (LD: 33, ED: 33)	457 (LD: 107, ED: 350)	66	457	Mixed		overall median 21 months; LD median 21 months; ED median 19 months	overall median 14 months; LD median 21 months; ED median 13 months	NR	overall p=0.000; LD only p=0.030; ED only p=0.000	Yes	SCLC diagnosis		total	stage, ECOG, cycles of chemotherapy, NSE, CEA, TRT, treatment response	HR: 0.533 (95% CI 0.386-0.736), p=0.000	MV
Neuron-specific enolase and response to initial therapy are important prognostic factors in patients with small cell lung cancer	Zhou et al. , 2017	China	Single	NA	Full text	English	No	these two rows are newly inserted	NA	explore prognostic factors for SCLC	RCS	Retrospective cohort study					NR	NR	NR	NR	NR					33	107	LD									LD	NR	HR: 0.743 (95% CI 0.450-1.228), p=0.247	MVx2
Neuron-specific enolase and response to initial therapy are important prognostic factors in patients with small cell lung cancer	Zhou et al. , 2017	China	Single	NA	Full text	English	No		NA	explore prognostic factors for SCLC	RCS	Retrospective cohort study					NR	NR	NR	NR	NR					33	350	ED									ED	NR	HR: 0.497 (95% CI 0.324-0.762), p=0.001	MVx2
Predictors of survival following surgical resection of limited-stage small cell lung cancer	N Zhou et al., 2021	United States, Canada	Multiple	NA	Full text	English	No	fig 3 (freedom from brain recurrence)	NA	examine survival and recurrence patterns following various adjuvant therapies in LD SCLC	RCS	Retrospective cohort study	1986	2019	Funding provided by generous philanthropic donations from the Mason Family Research Fund	NR	MRI	Mixed	NR	NR	NR	completed in 67% of patients before surgery		43	121	43	121	LD		median 76 months (95% CI 45-107)	median 36 months (95% CI 10-62)	0.49 (95% CI 0.3-0.8)	p=0.004	MA	surgery		NA	NR	HR: 0.78 (95% CI 0.41-1.49), p=0.447	MV
Prophylactic cranial irradiation improved the overall survival of patients with surgically resected small cell lung cancer, but not for stage I disease	Zhu et al., 2014	China	Single	NR	Full text	English	Yes	*fig 1 (OS), fig 2 (BMFS)	NA	evaluate PCI on patients with surgically resected SCLC	RCS	Retrospective cohort study	2003-01-01	2009-12-01	NR	none	MRI	Y	Y	NR	NR	at initial staging, required to confirm absence of IMD before PCI		67	126	67	126	LD		2-year 92.5%, 5-year 54.9%	2-year 63.2%, 5-year 47.8%	0.69 (95% CI 0.45-1.05)	p=0.005	MA	SCLC diagnosis		NA	sex, age, KPS score, smoking status, stage, LVI, PORT, cycles of chemotherapy	HR: 2.339 (95% CI 1.414-3.869), p=0.001	MV
Effectiveness and Timing of Prophylactic Cranial Irradiation (PCI) in Limited Stage Small Cell Lung Carcinoma (LS-SCLC) Patients: A Single Institution Experience	Turaka et al., 2013	United States	Single	NA	Abstract	English	Yes	*no plots	NA	evaluate effectiveness and timing of PCI	RCS	Retrospective cohort study	1991	2012	NR	none	NR	NR	NR	NR	NR	NR		95	120	95	120	LD		5-year 19%	5-year 14%	NR	p=0.02	Yes	NR		NR	NR	NR	UV
Efficacy and safety of prophylactic cranial irradiation in patients with small cell lung cancer	Twijnstra et al., 1997	The Netherlands	Single	NA	Full text	English	Yes	fig 1 (BMFS), fig 2 (OS)	NA	analyze efficacy and safety of PCI in LD SCLC patients with CR	PCS	Prospective cohort study	1983-01-01	1993-12-01	NR	NR	Either CT or MRI	Y	NR	NR	NR	at initial staging (before 1990: CT, after 1990: MRI), repeated as part of restaging after chemotherapy		18	21	18	21	LD		median 18 months (range 7-144)	median 13 months (range 7-19)	0.26 (95% CI 0.11-0.58)	p<0.001	MA	SCLC diagnosis		NR	NR	NR	UV
Patterns of relapse in patients with small cell lung cancer--the effect of chest irradiation and prophylactic cranial irradiation combined with intensive chemotherapy on long-term survival	Ueoka et al. , 1990	Japan	Single	NA	Full text	Japanese	Yes	*no plots, full text in Japanese only	NA	explore the effect of chest irradiation and PCI combined on SCLC patients	RCS	Retrospective cohort study	1976	1987	NR	NR	NR	NR	NR	NR	NR	NR		NR	NR	NR	NR	NR		median 23.1 months, 5-year 26.7%	median 14 months, 5-year 8.3%	NR	NR	NR	NR		NA	chest irradiation, intensive combination chemotherapy	PCI was the "greatest prognostic factor"	Unclear
Multimodality treatment for small cell bronchial carcinoma. Preliminary results of a prospective, multicenter trial.	Ulsperger et al., 1991	Multiple	Multiple	ISC study I, ISC study II	Full text	English	No	*no plots, main studies are RCTs for conventional chemotherapy vs alternating chemotherapy	NA	evaluate outcomes between conventional chemotherapy vs alternating chemotherapy on SCLC	RCS	Retrospective cohort study	NR	1990-06-01	NR	NR	CT	Y	NR	NR	NR	prior to randomization		62	24	62	24	NR		median 93.0 months (95% CI 72.5-not reached)	median 61.7 months (95% CI 51.8-76.5)	NR	NR	NR	NR		NA	NR	NR	UV
Utilization of Surgery and Its Impact on Survival in Patients With Early Stage Small-cell Lung Cancer in the United States	Uprety et al., 2019	United States	Multiple	NA	Full text	English	No	*no plots, results reported for propensity score matched cohort (no info on propensity matching variables)	NR	evaluate utilization of surgery and its impact on survival in early stage SCLC	RCS	Retrospective cohort study	2004	2013	NR	none	NR	NR	NR	NR	NR	NR		180	486	180	486	NR		NR	NR	0.75 (95% CI 0.58-0.98)	no significant difference with PCI, p=0.76	MA	SCLC diagnosis		NA	NR	NR	UV
Shifting from hypofractionated to "conventionally" fractionated thoracic radiotherapy: A single institution's 10-year experience in the management of limited-stage small-cell lung cancer using concurrent chemoradiation	Truong et al., 2003	Canada	Single	NA	Full text	English	No	*no plots, *KG: i feel like there is another paper published on this cohort that i didnt catch (NB: study performed at London Regional Cancer Center)	NA	determine impact of hypofractionated to conventionally fractionated TRT	RCS	Retrospective cohort study	1989-01-01	1999-10-01	NR	NR	CT	Y	Y	NR	NR	at initial staging only performed based on clinican preference, at restaging for patients who were candidates for PCI		48	166	48	166	LD		40 Gy/15 fraction RT dose median 15.6 months, 2-year 28.6%, 5-year 14.3%; 50 Gy/25 fraction RT dose median 19.9 months, 2-year 35.9%, 5-year 12.0%	NR	NR	p=0.76	No	NR		NA	TRT dose, age, sex, treatment delay	HR: 0.63 (95% CI 0.44-0.91) p = 0.012	MV
Concurrent chemoradiotherapy with original chemotherapy regimens may not be suitable for patients who failed to respond to induction chemotherapy in limited-stage small cell lung cancer	Wang et al., 2016	China	Single	NA	Full text	Chinese	No	*no plots	NA	determine correlation of sequence and timing of RT with PFS and OS in LD SCLC	RCS	Retrospective cohort study	2009-01-01	2014-06-01	NR	NR	NR	NR	NR	NR	NR	NR		25	42	25	42	LD		2-year 56%	2-year 38.1%	NR	p=0.029	Yes	NR		NA	NR	NR	UV
The CRP combined with LDH was an independent prognostic factor for limited stage SCLC	Wang et al., 2015	China	Single	NA	Abstract	English	No	*no plots	NA	screen the potential significant inflammatory factors in LD SCLC	RCS	Retrospective cohort study	2006-10-01	2013-07-01	NR	NR	NR	NR	NR	NR	NR	NR		NR	NR	NR	NR	LD		NR	NR	NR	significantly improved with PCI	Yes	NR		NA	pre-treatment modified prognostic score, LDH, CRP, NLR, platelet-to-lymphocyte ratio	OR: 1.571 (95%CI 1.096-2.253) p=0.014	Yes
Nadir white blood cell, absolute neutrophil, and absolute lymphocyte counts during concurrent chemoradiation therapy are associated with worse outcomes in patients with limited-stage small cell lung cancer	Wei et al., 2014	United States	Single	NA	Abstract	English	No	*no plots	NA	investigate whether baseline or nadir white blood cell, absolute neutrophil count, absolute lymphocyte count, platelet count and hemoglobin levels during the course of CCRT is associated with treatment outcomes for LD SCLC	RCS	Retrospective cohort study	1995	2009	NR	none	MRI	Y	NR	NR	NR	at initial staging		72	48	72	48	LD		NR	NR	NR	not significant	No	NR		NR	NR	NR	UV
Immediately concurrent chemoradiation therapy is associated with improved 2-year overall survival in patients with limited small-cell lung cancer	Wei et al., 2016	United States	Single	NA	Abstract	English	No	*no plots	NA	analyze 2-year OS rates for LD SCLC patients treated with RT and chemotherapy	RCS	Retrospective cohort study	1990	2012	NR	X. Wei: None.P.K. Allen: None.J.W. Welsh: None.S.H. Lin: Research Grant; STCube pharmaceuticals, Roche/Genentech,Peregrine Pharmaceutical, Bayer Pharmaceutical, Elekta Inc. Honoraria;US Oncology, AstraZeneca.J.D. Cox: None.R.U. Komaki: Non	NR	NR	NR	NR	NR	NR		NR	NR	NR	NR	LD		NR	NR	NR	OR: 2.19, p<0.001	Yes	NR		NA	NR	not significantly assoicated with PCI	No
Isolated nodal failure after chemo-radiotherapy in limited disease small cell lung cancer (LD-SCLC)	Wierzchowski et al., 2009	Poland	Multiple	NA	Full text	English	No	*no plots	NA	review patterns of failure in relation to the radiation field after CRT in LD SCLC	RCS	Retrospective cohort study	1997	2006	NR	NR	Either CT or MRI	Mixed	NR	NR	NR	at initial staging according to institutional guidelines, but was not performed in 20% of patients		46	71	46	71	LD		2-year 41%	2-year 33%	NR	p=0.23	No	NR		NA	NR	NR	UV
Evaluation of factors associated with loco-regional failure and survival in limited disease small cell lung cancer patients treated with chemoradiotherapy	Winther-Larsen et al., 2015	Denmark	Single	NA	Full text	English	No		NA	evaluate factors correlated with loco-regional failure and improved survival in LD SCLC after definitive CRT	RCS	Retrospective cohort study	2007-04-01	2013-12-01	NR	None	Either CT or MRI	N	N	N	NR	only performed if clinically indicated at initial staging		122	23	122	23	LD		NR	NR	0.59 (95% CI 0.34-1.03)	p=0.057	MA	SCLC diagnosis		NA	T-stage, N-stage, year for initiation of radiotherapy, pretreatment PET scan, chemotherapy	HR: 0.43 (95% CI 0.24-0.78), p=0.006	MV
Twice-daily prophylactic cranial irradiation for patients with limited disease small-cell lung cancer with complete response to chemotherapy and consolidative radiotherapy: Report of a single institutional phase II trial	Bains et al., 2001	United States	Multiple	SCCC Protocol 92‚Äì50	Full text	English	Yes	*fig 2 DFS, fig 3 OS, "control" cohort consists of patients who declined PCI	NA	phase II trial on hyperfractionated PCI to evaluate reduction of long-term neurologic toxicity without appreciable IMD progression	PCS	Prospective cohort study	1992-04-01	1999-01-01	NR	NR	Either CT or MRI	NR	NR	NR	NR	NR		15	12	15	12	LD		1-year 93%, 2-year 62%	1-year 61%, 2-year 23%	0.31 (95% CI 0.13-0.78)	p=0.032	MA	SCLC diagnosis		NA	NR	NR	UV
Prophylactic cranial irradiation in limited stage small cell lung cancer: survival benefit in patients with favourable characteristics	Work et al., 1996	Denmark	NR	NR	Full text	English	No	main study randomized LD SCLC to initial chest irradiation or late chest irradiation	NA	evaluate effect of PCI as part of RCT	PCS	Prospective cohort study	1981	1989	Supported by a grant from the MRs. Anges Niehbuhr Cancer Research Foundation. W.M. received EC Tempus Mobility Grant	NR	CT	NR	NR	NR	NR	only performed if clinically indicated at initial staging		157	42	157	42	LD		NR	NR	NR	NR	MV only	randomization		NA	sex, age, PS, weight loss, Hb, serum Na, serum K, serum LDH, ICI/LCI, clinical stage	not significantly assoicated with PCI	No
Patterns of failure in limited-stage small cell lung cancer: Implications of TNM stage for prophylactic cranial irradiation	Wu et al., 2017	United States	Multiple	NA	Full text	English	No	*no plots	NA	determine whether the risk of IMD is associated with extent of LD SCLC at diagnosis and, if so, whether patients with more limited intrathoracic disease are less likely to benefit from PCI	RCS	Retrospective cohort study	1993	2013	This work was supported by the National Institutes of Health Core Grant P30 CA008748.	All conflicts are unrelated to the current work. Abraham Wu receives research funding from CivaTech Oncology. Robert Downey receives research funding from Cantel Medical and Protea Biosciences. M. Catherine Pietanza is currently employed by Merck, has received honoraria and served in consulting/advisory role with Celgene, Abbvie, Novartis, Clovis Oncology, and Bristol-Myers Squibb, and has served…	Either CT or MRI	Y	NR	NR	NR	at initial staging		116	167	116	167	LD		NR	NR	0.69 (95% CI 0.51-0.94)	p=0.019	MA	SCLC diagnosis		NA	stage I/II vs III, receipt of chemotherapy (yes vs no)	HR: 0.67 (95% CI 0.49-0.92), p=0.014	MV
Effects of Local Radiation Combined with Chemotherapy in the treatment of Patients with Extensive-stage Small Cell Lung Cancer	Wu et al., 2015	China	NR	NA	Full text	Chinese	No	*no plots	NA	evaluate the role of local treatment in chemotherapy for ED SCLC	RCS	Retrospective cohort study	NR	NR	NR	NR	NR	NR	NR	NR	NR	NR		NR	NR	NR	NR	ED		median 19.8 months	median 9.9 months	NR	p<0.01	Yes	NR		NA	NR	PCI was an independent prognostic factor	Yes
Does routine clinical practice reproduce the outcome of large prospective Trials? the analysis of institutional database on patients with limited-disease small-cell lung cancer	Wzietek et al., 2014	Poland	Single	NA	Full text	English	No	fig 2a (OS)	NA	analyze to what extent outcomes of large prospective trials are reproduced in clinical practice	RCS	Retrospective cohort study	1991	2009	NR	none	Either CT or MRI	NR	NR	NR	NR	only performed if clinically indicated at initial staging		163	246	163	246	LD		2-year 33%	2-year 27%	0.73 (95% CI 0.59-0.9)	p=0.0072	MA	treatment initiation		NA	NR	HR: 1.37 (95%CI 1.08-1.70), p=0.0073 *HR doesn't match with p-value	No
Prophylactic cranial irradiation in extensive-stage small cell lung cancer	Xanthopoulos et al., 2013	United States	Multiple	NA	Abstract	English	Yes	*no plots, propensity score matching performed based on age, AJCC group stage, T stage, histology, laterality, marital status, race, sex, tx type, LN dissection, type of sx, provider; # patients after matching is NR	age, AJCC group stage, T stage, histology, laterality, marital status, race, sex, treatment type, lymph node dissection, surgery type, provider	assess survival in ED SCLC for PCI vs no PCI	RCS	Retrospective cohort study	1988	1997	NR	none	NR	NR	NR	NR	NR	NR		820 (non-matched)	440 (non-matched)	NR	NR	ED		median 6 months, 1-year 18%, 2-year 4%	median 5 months, 1-year 17%, 2-year 3%	NR	p=0.02	Yes	NR		NA	county of treatment, N stage	HR: 0.91 (95% CI 0.83-0.99), p=0.05	No
Clinical Efficacy Analysis of CT-Guided 125I Radioactive Seeds Implantation for Limited-Stage Small Cell Lung Cancer	Xiaodong et al., 2019	China	NR	NA	Abstract	English	No	*no plots	NA	evaluate clinical effects and prognostic factors of LD SCLC treated with iodine-125 radioactive seed implantation guided by CT	RCS	Retrospective cohort study	2008-06-01	2012-06-01	NR	NR	NR	NR	NR	NR	NR	NR		13	115	13	115	LD		1-year 100%, 2-year 84.6%, 3-year 68.4%	1-year 75.3%, 2-year 33.0%, 3-year 21.3%	NR	p=0.001	Yes	NR		NA	NR	not significantly assoicated with PCI	No
Prophylactic Cranial Irradiation for Patients with Surgically Resected Small Cell Lung Cancer	J Xu et al., 2017	China	Single	NA	Full text	English	Yes	*fig 3 a (cumulative IMD incidence)	NA	summarize clinical data of patients with completely resected SCLC to evaluate role of PCI	RCS	Retrospective cohort study	2006-01-01	2014-01-01	Key Projects of the Biomedicine Department, Science and Technology Commission of Shanghai Municipality (Project No.11411951200)	none	NR	NR	NR	NR	NR	NR		115	234	115	234	LD		median 36.40 months (95% CI 23.36-49.4)	median 25.62 months (95% CI 18.86-32.39)	0.69 (95% CI 0.5-0.95)	p=0.023	MA	SCLC diagnosis		NA	age, sex, smoking, histologic type, p-Stage, pathologic tumor size, postoperative lung RT, surgery, number of chemotherapy cycles, PET scan	HR: 0.69 (95% CI 0.50-0.95), p=0.023	MV
	Total number of studies reporting on OS in univariable and/or multivariable analysis, including those reporting in formats amenable to meta-analysis	#REF!																												All studies	Studies reporting exclusively on LD patients	Studies reporting exclusively on ED patients		Yes	48		All studies	Studies reporting exclusively on LD patients	Studies reporting exclusively on ED patients	UV	94
	Number of studies with radiographic confirmation of IMD absence prior to PCI/after initial therapy	12																											Number of studies reporting on OS in univariable analysis, including number of studies included in the formal meta-analysis	190	116	31		MA	95	Number of studies reporting on OS in multivariable analysis, including number of studies included in the formal meta-analysis	105	69	19	MV	71
																													Number of studies reporting on OS in univariable analysis, excluding studies not amenable to formal meta-analysis	95	57	10		NR	10	Number of studies reporting on OS in multivariable analysis, excluding studies not amenable to formal meta-analysis	36	22	5	MVx2	8
																													Number of studies reporting statistically significant improvement with PCI among studies not amenable to meta-analysis	48	30	7		No	32	Number of studies reporting statistically significant improvement with PCI among studies not amenable to meta-analysis	19	9	3	NR	2
																													Number of studies reporting no statistically significant improvement with PCI among studies not amenable to meta-analysis	32	21	2		MV only	14	Number of studies reporting no statistically significant improvement with PCI among studies not amenable to meta-analysis	14	11	2	Yes	19
																													Number of studies reporting differing outcomes for different subgroups in their analysis among studies not amenable to meta-analysis	4				Unclear	1	Number of studies reporting differing outcomes for different subgroups in their analysis among studies not amenable to meta-analysis	0			0	0
																													Number of studies not reporting statistical significance among studies not amenable to meta-analysis	10				MAx2	18	Number of studies not reporting statistical significance among studies not amenable to meta-analysis	2			No
																													Number of studies with radiographic confirmation of IMD absence prior to PCI/after initial therapy among studies not amenable to meta-analysis	2	2	0		0	0	Number of studies with radiographic confirmation of IMD absence prior to PCI/after initial therapy among studies not amenable to meta-analysis	#REF!	0	0	Unclear
																													Number of sutdies reporting statistically significant improvement with PCI + absence of IMD confirmed through imaging prior to PCI/after initial therapy among studies not amenable to meta-analysis	0	0	0		Mixed	4
																													Number of studies reporting no statistically significant improvement with PCI + absence of IMD confirmed through imaging prior to PCI/after initial therapy among studies not amenable to meta-analysis	1	1	0

## Sheet: Table S6
Title	Author, year	Country	Number of centers	Trial name	Publication type	Language of full text	Does this study investigate PCI as its primary aim?	Matching variables for PSM (if applicable)	Aim	Study design	Use of baseline imaging	image_staging	image_restage_pci	image_restage_nopci	Radiographic evidence that IMD was not present after initial therapy/prior to PCI	Notes on baseline imaging	Number PCI	Number no PCI	sclc_stage	Index date	UNIVARIABLE ANALYSIS	IMD incidence format	PCI	no PCI	Significance	Significant improvement with PCI	Time to IMD format	PCI	no PCI	Significance	Significant improvement with PCI?	MULTIVARIABLE ANALYSIS	Reporting format
Prophylactic Cranial Irradiation (PCI) vs. Active Surveillance in Patients with Limited-Stage Small Cell Lung Cancer: A Retrospective, Multicenter study.	Chen et al., 2022	China	Multiple	NA	Abstract	English	Yes	"baseline characteristics"	compare the contemporary survival outcomes of PCI versus active surveillance in patients with LS-SCLC	Retrospective cohort study	MRI	NR	NR	NR	NR	NR	440	628	LD	NR		cumulative IMD incidence	3-year 28.2% (95% CI 22.5%-33.8%)	3-year 38.5% (95% CI 32.6%-44.5%)	p=0.002	Yes	NR	NR	NR	NR	NR		NR	NR	NR
Prophylactic Cranial Irradiation in Patients with Limited-Stage Small-Cell Lung Cancer without Brain Metastases: A Retrospective Cohort Study.	Zhang et al., 2022	China	Single	NA	Abstract	English	Yes	NA	evaluate role of PCI in LD SCLC	Retrospective cohort study	MRI	NR	NR	Y	Yes	NR	79	98	LD	NR		cumulative IMD incidence	2-year 6.6%, 5-year 12.2	2-year 30.0%, 5-year 31.%	p=0.004	Yes	NR	NR	NR	NR	NR		NR	NR	NR
Usefulness of pro-gastrin-releasing peptide as a predictor of the incidence of brain metastasis and effect of prophylactic cranial irradiation in patients with limited-stage small-cell lung cancer	Ueki et al., 2022	Japan	Single	NA	Full text	English	Yes	NA	investigate the risk factors for BM in patients eligible for PCI to provide a reference for patients who would benefit from PC	Retrospective cohort study	MRI	Y	Y	N	No	all patients in the PCI group received brain imaging prior to undergoing PCI *72.7% MRI), 667% in the non-PCI group did not undergo brain imaging after completino of TRT	38	24	LD	NR		cumulative IMD incidence	2-year 21.5%	2-year 25%	p=0.881	No	NR	NR	NR	NR	NR		NR	NR	NR
The Impact of PCI on the Prognosis of Limited-stage SCLC Patients in the Era of MRI Surveillance.	Hu et al., 2022	China	NR	NA	Abstract	English	Yes	NA	evaluate the impact of PCI on the prognosis of patients with LD SCLC in the era of MRI surveillance	Retrospective cohort study	MRI	NR	NR	Mixed	No	85.6% of patients who did reveived PCI had MRI brain to rule out brain metastases, use of brain MRI in no PCI cohort was not reported	104	29	LD	NR		cumulative BM incidence	0.183	0.379	p=0.02	Yes	NR	NR	NR	NR	NR		NR	NR	NR
The Impact of PCI on the Prognosis of Limited-stage SCLC Patients in the Era of MRI Surveillance.	Hu et al., 2022	China						NA		Retrospective cohort study	MRI	NR	NR	Mixed	No	90.9% of patients who did reveived PCI had MRI brain to rule out brain metastases, use of brain MRI in no PCI cohort was not reported	88	52	LD	NR		cumulative BM incidence	0.102	0.442	p<0.001	Yes	NR	NR	NR	NR	NR		NR	NR	NR
A study of the prognosis of patients with limited-stage small cell lung cancer who did or did not receive prophylactic cranial irradiation after effective chemoradiotherapy	Wu et al., 2023	China	Single	NA	Full text	English	Yes	age, sex, KPS, AJCC stage, curative effect		Retrospective cohort study	MRI	NR	Yes	NR	No	patients in the no PCI group included those who developed BM	64	64	LD	NR		NR	1-year 97.9%, 3-year 93.3%	1-year 64.4%, 3-year 46.4%	improved with PCI, p<0.001	Yes	NR	NR	NR	NR	NR		NR	NR	NR
Extensive-stage small cell lung cancer: Is prophylactic cranial irradiation necessary in the era of immunotherapy with MRI surveillance?	Yao et al., 2023	China	Multiple	NA	Full text	English	Yes	NA	analyze the efficacy of PCI for the treatment of ES-SCLC under active brain MRI surveillance	Retrospective cohort study	MRI	Yes	Yes	Yes	Yes	NR	17	49	ED	NR		cumulative BM incidence	12-months 12.79, 18-month 27.48	12-month 38.09, 18-month 40.22%	p=0.13	No	NR	NR	NR	NR	NR		NR	NR	NR
Limited-stage small cell lung cancer: Outcomes associated with prophylactic cranial irradiation over a 20-year period at the Princess Margaret Cancer Center	Yan et al., 2021	Canada	Single	NA	Abstract	English	Yes	NA	explore outcomes of PCI in LD SCLC patients	Retrospective cohort study	CT or MRI	Mixed	Mixed	Mixed	No	pre-treatment brain imaging overall cohort: CT (n= 75 [PCI: 52, no PCI: 22]), MRI (n=174 [PCI: 124, no PCI: 50]), none (n=18, [PCI: 8, no PCI: 9]), NR (n=12, all PCI); pre-treatment brain imaging historic cohort: CT (n=56), MRI: (n=58), none (n=14), NR (n=11); pre-treatment brain imaging contemporary cohort: CT (n=19), MRI (n=116), none (n=3), NR (n=1)	196 (historic: 92, contemporary: 104)	81 (historic: 47, contemporary: 34)	LD	SCLC diagnosis		brain failure risk	historic cohort 5-year 22% (95% CI 13-31), contemporary cohort 5-year 26% (95% CI 17-35); PCI+MRI follow-uo (n=115) 5-year 30% (95% CI 21-39), PCI+no MRI follow-up (n=81) 5-year 13% (95% CI 6-23)	historic cohort 5-year 41% (95% CI 25-56), contemporary cohort 5-year 56% (95% CI 36-72); PCI+MRI follow-up (n=115) 5-year 53% (95% CI 36-68), PCI+no MRI follow-up (n=81) 5-year 41% (95% CI 25-57)	HR: 2.93 (95% CI 1.85-4.63), p<0.001	Yes	NA	NR	NR	NR	NA		NR	NR	NR
Limited Stage Small Cell Lung Cancer Patients With Complete Response After Thoracic Chemoradiotherapy Still Benefit From Prophylactic Cranial Irradiation in the MRI Era	Xingwen et al., 2021	China	Single	NA	Abstract	English	Yes	NA	explore the value of PCI for LD SCLC in the era of MRI	Retrospective cohort study	MRI	NR	NR	NR	NR	used to confirm absence of IMD, timing of imaging NR	86	35	LD	NR		IMD incidence rate	overall cohort 2-year 10.8%; CR only 2-year 8.6%; PR only 2-year 12.8%	total 2-year 31.9%, CR only 2-year 47.1; PR only 2-year 20.6%	overall cohort p=0.02,: CR only; p=0.04; PR only p=0.53	Mixed	NA	NR	NR	NR	NA		NR	NR	NR
Development of a nomogram for predicting brain metastasis of small cell lung cancer	Sun et al., 2021	China	Single	NA	Abstract	English	No	NA	develop and validate a widely accepted nomogram based on clinical and laboratory data to predict IMD	Retrospective cohort study	NR	NR	NR	NR	NR	NR	NR	NR	NR	NR		IMD incidence	NR	NR	HR: 0.22 (95% CI 0.11-0.46)	Yes	NA	NR	NR	NR	NA		NR	NR	NR
Benefits of Prophylactic Cranial Irradiation in the MRI Era for Patients With Limited Stage Small Cell Lung Cancer	Qi et al., 2022	China	Single	NA	Full text	English	Yes	clinical stage (I/II vs III), receipt of sequential CRT, PR/SD	investigate the value of PCI for LD SCLC patients in the era of brain MRI	Retrospective cohort study	MRI	Y	Y	Y	Yes	at initial staging and after CRT to assess treatment response	75	75	LD	NR		NA	NR	NR	NR	NA	time to CNS failure (PSM)	median 18 months	median 9 months	p=0.001	Yes		NR	NR	NR
Durvalumab with chemoradiotherapy for limited-stage small-cell lung cancer	Park et al., 2022	South Korea	Single	NCT03585998	Full text	English	No	NA	investigate the efficacy and safety of druvalumab in concurrent and consolidation therapy with CCRT for LD SCLC	Prospective cohort study	MRI	Y	Y	Y	Yes	at initial staging and repeated 3-4 weeks after CCRT	22	21	LD	study initiation		cumulative IMD incidence rate	0.227	0.476	p=0.087	No	NA	NR	NR	NR	NA		NR	NR	NR
Prophylactic cranial irradiation confers favourable prognosis for patients with limited-stage small cell lung cancer in the era of MRI: A propensity score-matched analysis	J Li et al., 2021	China	Single	NA	Full text	English	Yes	sex, age, smoking status, cT stage, cN stage, cycles of chemotherapy, receipt of CRT, receipt of TRT	analyze the necessity for PCI for LD SCLC in the era of MRI	Retrospective cohort study	MRI	NR	Y	Y	Yes	after CRT	77, PSM 69	113, PSM 69	LD	treatment initiation		NA	NR	NR	NR	NA	BMFS	non-PSM: 1-year 97.1%, 3-year 70.5%; PSM: 1-year 96.8%, 3-year 67.5%, median 18.8 months	non-PSM: 1-year 66.0%, 3-year 40.7%; PSM: 1-year 62.3%, 3-year 37.9%, median 12.6 months	non-PSM HR: 0.235 (95% CI 0.129-0.427) p<0.001; PSM HR: 0.247 (95% CI 0.132-0.460), p<0.001	Yes		NR	NR	NR
Utility of Prophylactic Cranial Irradiation for Extensive-Stage Small-Cell Lung Cancer in the MRI Screening Era	Keller et al., 2021	United States	Multiple	NA	Full text	English	Yes	age, use of consolidative TRT, response to chemotherapy, sex, KPS, initial extent of disease, use of atelizumab	explore the role of PCI in ED SCLC patients	Retrospective cohort study	MRI	Mixed	Mixed	Mixed	No	recommended prior to PCI; imaging at initial staging and near completion of chemotherapy (n=91), imaging at at initial staging only (n=58), imaging near completion of chemotherapy only (n=38)	119, PSM: 57	68, PSM: 57	ED	completion of chemotherapy		IMD incidence rate (follow-up brain imaging available for n=168/187 after completion of chemotherapy, non-PSM)	non-PSM 6-month 2.0% (95% CI 0.5-7.9), 12-month 13.4% (95% CI 7.4-23.8), 18-month 25.0% (95% CI 15.4-39.1)	6-month 39.1% (95 CI 28.0-52.7), 12-month 47.4% (95% CI 35.3-61.2), 18-month 52.2% (95% CI 38.3-67.6)	p<0.01	Yes	NA	NR	NR	NR	NA		freedom from death with uncontrolled intracranial disease	NR	HR: 0.33 (95% CI 0.17-0.65), p<0.01
Re-evaluation of prophylactic cranial irradiation in limited-stage small cell lung cancer	Inoue et al. , 2021	Japan	Single	NA	Full text	English	Yes	clinical stage, use of concurrent chemotherapy, use of accelerated hyperfractionated RT, response to initial treatment	investigate the efficacy of PCI for patients with LD SCLC	Retrospective cohort study	CT or MRI	Y	Y	Y	Yes	at initial staging and repeated within 4 weeks after final course of chemotherapy; 84 patients completed brain MRI/CT after chemotherapy (no PCI cohort) or before PCI (PCI cohort)	43, PSM 32, brain MRI/CT 32 (PSM 23)	85, PSM 32, brain MRI/CT 32 (PSM 23)	LD	initiation of therapy		NA	NR	NR	NR	NA	BMFS (defined as the time from start of initial therapy to either the date of IMD or last follow-up)	overall 2-year 85.3%; PSM 85%; PSM with brain imaging 91%; median time to detection of IMD 12.0 months (range 4.5-42.9)	overall 2-year 56.6%; PSM 2-year 57%; PSM with brain imaigng 2-year 252%; PSM median time to detection of IMD 7.5 months (range 2-30.2)	overall 2-year p=0.008, PSM: p=0.008; time to detection of IMD p=0.003	Yes		NR	NR	NR
Outcomes of prophylactic cranial irradiation in patients with small cell lung cancer in the modern era of baseline magnetic resonance imaging of the brain	Held et al., 2021	Denmark	Single	NA	Full text	English	Yes	NA	compare incidence of symptomatic IMD and survival after PCI in SCLC patients staged with brain MRI prior to chemotherapy	Retrospective cohort study	MRI	Y	N	N	No	institutional policy 2012-2015: performed at initial staging for patients with neurological symptoms, institutional policy 2016-2018: recommended for LD SCLC prior to antineoplastic treatment at initial staging, imaging was not repeated after chemotherapy	LD: 28, ED: 11	LD: 21, ED: 18	LD	SCLC diagnosis		symptomatic IMD incidence rate	LD 1-year 4%; ED 1-year 12%	LD 1-year 22%; ED 1-year 21%	LD: HR: 0.31 (95% CI 0.09-1.06), p=0.06 (p-value for HR); p-value for 1-year sympomatic IMD incidence: p<0.05; ED: HR: 0.76 (95% CI 0.13-4.79), p=0.77; p-value for 1-year incidence: 0.77	No	NA	NR	NR	NR	NA		IMD incidence	smoking status	HR: 0.60 (95% CI 0.29-1.25), p=0.18
Utility of Prophylactic Cranial Irradiation for Limited Stage Small Cell Lung Cancer in the Modern Era with Magnetic Resonance Imaging Surveillance	Ghanta et al., 2021	United States	Multiple	NA	Full text	English	Yes	PS, sex, age at diagnosis, initial response to therapy, modality of brain imaging after initial therapy	examine the effect of PCI on survival and intracranial progression in LD SCLC patients	Retrospective cohort study	CT or MRI	Mixed	Mixed	Mixed	No	306 patients had documented negative brain MRI at diagnosis or after initial therapy: negative brain MRI at diagnosis (n=267), negative brain MRI after initial therapy (n=232), negative brain MRI at diagnosis and following initial therapy (n=193); 43 patients had negative brain CT at diagnosis or after initial therapy	243, PSM: 83	106, PSM: 83	LD	completion of initial therapy		IMD incidence rate	PSM 6-month 1.3% (95% CI 0.2-8.5), 12-month 3.9% (95% CI 1.3-11.7), 24-month 11.7% (95% CI 5.6-23.5)	PSM 6-month 13.6% (95% CI 7.8-23.3%), 12-month 31.6% (95% CI 22.1-43.9%), 24-month 40.4% (95% CI 29.2%-54.0%)	HR: 0.28 (95% CI 0.14-0.56), p<0.01	Yes	NA	NR	NR	NR	NA		NR	NR	NR
Utility of Prophylactic Cranial Irradiation for Limited Stage Small Cell Lung Cancer in the Modern Era with Magnetic Resonance Imaging Surveillance	Ghanta et al., 2021	United States	Multiple	NA	Full text	English	Yes			Retrospective cohort study	CT or MRI	Mixed	Mixed	Mixed	No				LD			incidence of symptomatic IMD	PSM 6-month 1.3 (95% CI 0.2-8.5), 12-month 2.6% (95% CI 0.6-9.9%), 24-month 2.6 (95% CI 0.6-9.9%)	PSM 6 month 8.8% (9% CI 4.3-17.7%), 12-month 21.2% (95% CI 12.9-33.5), 24-month 28.5% (95% CI 18.3-42.7)	HR: 0.23 (95% CI 0.09-0.59), p<0.01	Yes	NA				NA		NR	NR	NR
Impact of Brain Metastases on Treatment Patterns and Outcomes With First-Line Durvalumab Plus Platinum-Etoposide in Extensive-Stage SCLC (CASPIAN): A Brief Report	Y Chen et al., 2022	NR	Multiple	CASPIAN	Full text	English	No	NA	determine the outcomes of ED SCLC patients with and without IMD treated with durvalumab plus EP	Retrospective cohort study	NR	NR	NR	NR	NR	imaging was suggested for suspected IMD, but not mandatory at initial screening	22	247	ED	NR		IMD incidence	NR	NR	not significant	No	NA	NR	NR	NR	NA		NR	NR	NR
Patterns of Relapse in Small Cell LungCancer (SCLC): A Retrospective Analysis of Outcomes from a Single Canadian Center	Al Farsi et al., 2017	Canada	Single	NR	Abstract	English	Yes	NA	explore patterns of relapse and utility of PCI for SCLC patients	Retrospective cohort study	NR	NR	NR	NR	NR	NR	80	41	Mixed	NR		NA	NR	NR	NR	NA	time to CNS failure	median 6.2 months	median 4.4 months	NR	NR		NR	NR	NR
Patterns of failure after prophylactic cranial irradiation in small-cell lung cancer: analysis of 505 randomized patients	Arriagada et al., 2002	Other: PCI85: France, Argentina; PCI: PCI88: France, Spain, Portugal	Multiple	PCI88, PCI85	Full text	English	Yes	NA	evaluate the effect of PCI on IMD and OS in SCLC patients and CR; evaluate the late toxic effects of PCI in the PCI85 trial	Randomised controlled trial	CT	NR	NR	NR	NR	brain CT must have been negative for study inclusion, timing NR	245	250	Mixed	randomization		IMD incidence rate	5-year 43%	5-year 59%	RR: 0.50, p<0.001	Yes	NA	NR	NR	NR	NA		NR	NR	NR
Prophylactic Cranial Irradiation in Extensive Stage Small Cell Lung Cancer: Outcomes at a Comprehensive Cancer Centre	Bang et al. , 2018	Canada	Single	NR	Full text	English	Yes	NA	determine the impact of PCI on survival and IMD development while addressing the disparate use of post-chemotherapy brain imaging	Retrospective cohort study	CT or MRI	Y	NR	NR	NR	for all patients at initial staging (CT or MRI); after chemotherapy PCI cohort: none (n=28), CT (n=15), MRI (n=25); after chemotherapy no PCI cohort: none (n=40), CT (n=13), MRI (n=25)	68	87	ED	SCLC diagnosis/last cycle of chemotherapy		NA	NR	NR	NR	NA	time to IMD	median 13.8 months	median 10.2 months	HR: 0.36 (95% CI 0.21-0.60), p<0.0001	Yes		time to IMD	stepwise regression (backward elimination) of potential prognostic variables, which were found not to be statistically significantly associated with outcome	HR: 2.53 (95% CI 1.51-4.29), p=0.0004
Patterns of failure and the prognostic factors of the patients with LD SCLC according to the TNM staging; TOG-TROD study	Ergen et al., 2017	Turkey	Multiple	NA	Abstract	English	No	NA	analyze prognostic factors and patterns of relapse according to TNM staging in LD SCLC	Retrospective cohort study	MRI	Y	NR	NR	NR	prior to treatment	180	86	LD	NR		IMD incidence	NR	NR	significantly less development of IMD for patients who received PCI	Yes	NA	NR	NR	NR	NA		NR	NR	NR
Surgery and chemotherapy for small cell lung cancer in stages I-II with or without radiotherapy	Bischof et al. , 2007	Germany	Single	NR	Full text	English	Yes	NA	analyze effectiveness of surgery and chemotherapy ± RT for stage I/II LD SCLC	Retrospective cohort study	NR	NR	NR	NR	NR	NR	21	18	LD	initiation of radiotherapy		NA	NR	NR	NR	NA	BMFS	NA (no patients developed IMD in PCI group)	median 11 months (range 8-27)	NR	NR		NR	NR	NR
Is Prophylactic Cranial Irradiation Useful in Real World?	Bravo et al. , 2019	Spain	Single	NR	Abstract	English	Yes	NA	investigate the effectiveness of PCI in LD SCLC	Retrospective cohort study	CT or MRI	Y	Y	Y	No	prior to CRT and before PCI	48	33	LD	NR		IMD incidence rate	9/100 people per year	35/100 people peryear	NR	NR	individuals with CNS progression	0.29	0.45	p=0.13	No		NR	NR	NR
Long-term results of prophylactic cranial irradiation for limited-stage small-cell lung cancer in complete remission	Cao et al., 2005	China	Single	NR	Full text	English	Yes	NA	assess the influence of PCI on survival and IMD in patients with LD SCLC	Randomised controlled trial	CT	Y	Y	Y	Yes	prior to initial treatment, and after initial treatment (no PCI cohort) or before PCI (PCI cohort)	26	25	LD	completion of initial treatment		NA	NR	NR	NR	NA	time to IMD	median 20 months	median 11 months	NR	NR		NR	NR	NR
Prophylactic cranial irradiation (PCI) in small cell lung cancer (SCLC): first analysis of a UKCCCR/EORTC randomized trial	Gregor et al., 1997	United Kingdom and other EORTC countries	Multiple	NR	Full text	English	Yes	NA	test effects of PCI in different dosages on cranial relapse and survival; assess cognitive function and quality of life	Randomised controlled trial	CT	NR	Mixed	Mixed	No	at randomization for 49 patients (PCI: 33, no PCI: 16)	194	120	LD	randomization		IMD incidence rate	2-year 30%, 3-year 38%	2-year 54%, 3-year 54%	HR: 0.44 (95% CI 0.29-0.67), p=0.00004	Yes	BMFS	NR	NR	HR: 0.75 (95% CI 0.58-0.96), p=0.02	Yes		NR	NR	NR
Profilattic cranial irradiation (PCI) following toracic CHT-RT for small cell lung cancer: Retrospective analysis of 182 consecutive patients	Bruni et al., 2015	Italy	Multiple	NA	Abstract	English	Yes	NA	evaluate current clinical impacts of PCI in SCLC patients	Retrospective cohort study	NR	NR	NR	NR	NR	NR	66	118	Mixed	NR		NA	NR	NR	NR	NA	NA	NR	NR	NR	NA		IMD-free survival	clinical response to primary thoracic treatment	PCI was an independent prognostics factor
Prophylactic cranial irradiation could improve overall survival in patients with extensive small cell lung cancer: A retrospective study	Chen et al., 2016	China	NR	NA	Full text	English	Yes	NA	evaluate effect of PCI on survival in ED SCLC patients	Retrospective cohort study	CT or MRI	Mixed	NR	NR	NR	brain MRI (n=187) or brain CT (n=17) performed at initial staging	45	159	ED	SCLC diagnosis		IMD incidence rate	1-year 17.1%	1-year 55.9%	HR: 0.48 (95% CI 0.30 - 0.76), p = 0.001	Yes	BMFS (defined as the time from the date of SCLC diagnosis to the development of IMD or death or patient censored at the last follow-up)	median 14.1 months	median 10.7 months	HR: 0.382 (95CI 0.203-0.716), p=0.002	Yes		IMD incidence/BMFS	NR	IMD incidence HR 0.242 (95% CI 0.114-0.511), p<0.05; BMFS HR: 0.410, 95CI 0.218-0.770, p<0.05 (covariates NR)
The retrospective evaluation of prophylactic cranial irradiation in patients treated for limited stage small-cell lung cancer - A single centre study	Chudyba, 2018	Poland	Single	NA	Full text	English	Yes	NA	evaluate role of PCI in LD SCLC; analyze effects of certain therapeutic factors on frequency and occurrence of IMD	Retrospective cohort study	CT or MRI	Y	N	N	No	at initial staging, not repeated after chemotherapy	167	104	LD	NR		IMD incidence rate	5-year 18.9%	5-year 45.9%	p<0.0001	Yes	BMFS	5-year 81.8%	5-year 50.5	NR	NR		BMFS	NR	HR: 6.25 (95% CI 3.59-10.87), p=0
Risk stratification of symptomatic brain metastases by clinical and FDG PET parameters for selective use of prophylactic cranial irradiation in patients with extensive disease of small cell lung cancer	Chung et al., 2020	South Korea	Single	NA	Full text	English	Yes	ECOG, response to chemotherapy, total number of initial chemotherapy cycles, regimen of used for initial chemotherapy	find clinical and metabolic parameters on FDG PET/chemotherapy for predicting the development of symptomatic IMD in ED SCLC patients without IMD on initial brain MRI in order to select high-risk patients with symptomatic IMD who might benefit from PCI	Retrospective cohort study	MRI	Y	N	N	No	at initial staging (patients had to have negatiev brain MRI for eligbility), thereafter repeated if clinically indicated	non-PSM: 53, PSM: 48	non-PSM: 137, PSM: 48	ED	SCLC diagnosis		NA	NR	NR	NR	NA	BMFS (defined as the time from the date of initial diagnosis to the date of brain metastases, non-PSM)	NR	NR	HR: 0.55 (95% CI 0.28-1.11)	No		BMFS	NR	non-PSM HR: 1.777 (95% CI 0.879-3.592), p=0.110 [if used for meta-analysis have to invert #)
Treatment Response and Prophylactic Cranial Irradiation Are Prognostic Factors in a Real-life Limited-disease Small-cell Lung Cancer Patient Cohort Comprehensively Staged With Cranial Magnetic Resonance Imaging	Eze et al. , 2016	Germany	Multiple	NR	Full text	English	Yes	NA	evaluate effect of PCI in patients with response to therapy	Retrospective cohort study	MRI	NR	Y	NR	NR	at initial staging, repeated in patients with PR/CR following CRT and before commencing to PCI	71	113	LD	SCLC diagnosis		NA	NR	NR	NR	NA	BMFS (overall cohort)	not reached	median 23.6 months (overall for no PCI)	NR	NR		NR	NR	NR
Prophylactic cranial irradiation after definitive chemoradiotherapy for limited-stage small cell lung cancer: Do all patients benefit?	Farooqi et al., 2017	United States	Single	NA	Full text	English	Yes	NA	identify characteristics of patients who may benefit from PCI	Retrospective cohort study	CT/MRI	Y	NR	NR	NR	at initial staging	364	294	LD	treatment initiation		NA	NR	NR	NR	NA	time to IMD	median 16.8 months (range 5.6-73.3)	median 8.2 months (range 2.2-36.6)	p<0.001	Yes		development of IMD	NR	HR: 0.57 (95% CI 0.41-0.79), p=0.001
Limited-Stage Small Cell Lung Cancer: Is Prophylactic Cranial Irradiation Necessary?	Wheless et al., 2019	United States	Single	NA	Abstract	English	Yes	NA	determine if PCI was associated with improved OS, PFS, and cumulative incidence of IMD in LD SCLC patients in the era of MRI	Retrospective cohort study	MRI	Y	NR	NR	NR	at initial staging	39	57	LD	NR		IMD incidence rate	2-year 5/39, 4-year 15/39	2-year 19/57, 4-year 19/57	p=0.68	No	NA	NR	NR	NR	NA		NR	NR	NR
Prophylactic Cranial Irradiation for Patients With Small-Cell Lung Cancer in Complete Remission	Arriagada et al., 1995	France	Multiple	NR	Full text	English	Yes	NA	evaluate the effects of PCI on IMD, OS, and late-occuring toxic effects effects on SCLC patients with CR	Randomised controlled trial	CT	randomization	randomization	randomization	Yes	prior to randomization	145	149	Mixed	randomization		IMD incidence rate, rate of IMD as first site of reccurence	2-year 40% (95% CI 30%-50%), IMD as first site of recurrence 2-year 19%	2-year 67% (95% CI 58%-75%), IMD as first site of recurrence,	RR: 0.35, p<0.001, IMD as first site of recurrence p<0.001	Yes	NA	NR	NR	NR	NA		NR	NR	NR
Prophylactic Cranial Irradiation for Limited-Stage Small-Cell Lung Cancer Patients: secondary Findings From the Prospective Randomized Phase 3 CONVERT Trial	Levy et al., 2018	France, United Kingdom, Canada	Multiple	CONVERT (NCT00433563)	Full text	English	No	NA	report on PCI delivery and timing relating to CRT, survival, and impact of thoracic dose fractionation on risk of IMD relapse in patients from CONVERT	Retrospective cohort study	CT or MRI	randomization	randomization	randomization	No	prior to randomization	449	70	LD	NR		cumulative IMD incidence (PCI only reported)	75/449	NR	NR	NR	NA	NR	NR	NR	NA		NR	NR	NR
Prophylactic cranial irradiation in limited-stage small cell lung cancer	Liengswangwong et al., 1995	United States	Single	NR	Full text	English	Yes	NA	evaluate PCI in LD SCLC patients who achieved CR to initial chemotherapy	Retrospective cohort study	CT	Y	NR	NR	NR	at initial staging, not repeated after chemotherapy	24	19	LD	SCLC diagnosis		NA	NR	NR	NR	NA	freedom from CNS relapse (measured from the date of diagnosis until metastases to the CNS)	2-year 93%	2-year 47%	p=0.009	Yes		freedom from CNS relapse	age (younger than or equal to 50 years or older than 50 years), sex (male or female), histologic features (classic or variant), tumor bulk (~5 cm, >5-10 cm, or >10 cm), performance status (0-1 or 22), tumor response after induction chemotherapy (complete re- sponse, partial response, or no response), and prophy- lactic cranial irradiatio	PCI was an independent prognostic factor: p=0.009
Utilization of prophylactic cranial irradiation in patients with limited stage small cell lung carcinoma	Giuliani et al., 2010	Canada	Single	NA	Full text	English	Yes	NA	assess utilization of PCI in LD SCLC, assess factors impacting PCI utilization, assess impact of PCI on brain failure free survival and OS	Retrospective cohort study	CT or MRI	Mixed	Mixed	Mixed	No	at initial staging before starting CRT and as part of restaging after completion of CRT/before PCI	127	80	LD	completion of CRT		NA	NR	NR	NR	NA	brain failure free survival (defined as the time from the end of CRT to IMD or censored at date of death or censored at last follow-up date if without IMD)	3-year 76.6% (95% CI 68-87)	3-year 46.7% (95% CI 8-34)	HR: 0.29 (95% CI 0.16-0.52), p<0.001	Yes		BFFS	age	HR: 3.8 (95% CI 2.1-6.8), p<0.0001
Prophylactic Cranial Irradiation Can Not Provide Survival Benefits for Resected Small Cell Lung Cancer Without Lymph Node Involvement	Han et al., 2018	China	Single	NR	Abstract	English	Yes	NA	assess role of PCI in SCLC after resection without lymph node mets	Retrospective cohort study	NR	NR	NR	NR	NR	NR	44	102	LD	NR		NA	NR	NR	NR	NA	time to CNS recurrence	NR	NR	p=0.677	No		NR	NR	NR
Utilization of Prophylactic Cranial Irradiation for Extensive Stage Small Cell Lung Cancer-Is There a Benefit in the MRI Screening Era?	Keller et al., 2020	United States	Single	NA	Abstract	English	Yes	NA	report outcomes of patients with ED SCLC ± PCI after good response to chemotherapy with institutional clinical pathways encouraging MRI prior to PCI	Retrospective cohort study	MRI	NR	Y	NR	NR	prior to PCI to rule out subclinical IMD	137	87	ED	SCLC diagnosis		NA	NR	NR	NR	NA	intranial DFS (defined as time from diagnosis to death or intracranial relapse, assessed using the Kaplan-Meier estimator)	median not reached, 12-month 87.6%	median 8.3 months (95% CI 7.6-8.9), 12-month 28.0%	HR: 0.184 (95% CI 0.104-0.325), p<0.001	Yes		NR	NR	NR
Role of prophylactic cranial irradiation for elderly patients with limited-disease small-cell lung cancer: inverse probability of treatment weighting using propensity score	Kim et al., 2019	South Korea	Single	NA	Full text	English	Yes	age, sex, LDH level, PS, thoracic RT dose, treatment schedule	identify whether there is survival benefit for PCI in elderly patients with LD SCLC	Retrospective cohort study	MRI	Y	NR	NR	NR	at initial staging	139	95	LD	NR		NA	NR	NR	NR	NA	BMFS	NR	NR	non-IPTW HR: 0.621 (95% CI 0.37-1.042), p=0.071; IPTW HR: 0.588 (95% CI 0.338-1.024), p=0.060	No		BMFS	NR	not significant: p=0.068
The value of prophylactic cranial irradiation in limited-stage small cell lung cancer: Should it always be recommended?	Koh et al., 2019	South Korea	Single	NR	Full text	English	Yes	NA	define a group of patients for whom PCI can be omitted with minimal risk	Retrospective cohort study	CT or MRI	Y	NR	NR	NR	at intial staging, repeated afterwards if clinically indicated	160	190	LD	treatment initiation		NA	NR	NR	NR	NA	BMFS (defined as the time between the start date of any anticancer treatment and the date of recurrence confirmed by radiographic study)	overall 2-year 82.4%; CR only 2-year 82.40%	overall 2-year 67.1%; CR only 2-year 72.4%	overall p<0.01; CR only p=0.06	Mixed		NR	NR	NR
Completing thoracic radiation therapy with concurrent chemotherapy within 6 weeks is important for reducing distant disease in patients with limited-stage small cell lung cancer	Komaki et al., 2016	United States	Single	NR	Abstract	English	No	NA	analyze 5-year OS and effect of factors in LD SCLC patients treated with RT + chemotherapy	Retrospective cohort study	MRI	Y	NR	NR	NR	at initial staging	307	271	LD	IMD diagnosis		NA	NR	NR	NR	NA	time to IMD	median 14.6 months	median 8.2 months	p<0.001	Yes		BMFS	NR	HR: 0.53, p=0.027
Does prophylactic cranial irradiation improve overall survival of elderly patients with limited-stage small cell lung cancer?	Komaki et al., 2015	United States	Single	NA	Abstract	English	Yes	NA	investigate PCI for elderly patients	Retrospective cohort study	NR	NR	NR	NR	NR	NR	54	97	LD	NR		NA	NR	NR	NR	NA	brain MFS	NR	NR	significantly improved in the PCI group: p=0.033	Yes		IMD incidence	NR	HR: 0.40 (95% CI 0.19-0.95), p=0.037
Cisplatin/etoposide versus carboplatin/etoposide chemotherapy and irradiation in small cell lung cancer: a randomized phase III study. Hellenic Cooperative Oncology Group for Lung Cancer Trials	Kosmidis et al., 1994	Greece	Multiple	NR	Full text	English	No	NA	investigate EP vs CP chemotherapy	Randomised controlled trial	CT	Y	NR	NR	NR	at study enrolment	123	24	Mixed			NR	NR	NR	"Prophylactic brain irradiation in a subset of patients reduced brain metastasis, but the difference did not reach significance."	No	NA	NR	NR	NR	NA		NR	NR	NR
Do age and comorbidity impact treatment allocation and outcomes in limited stage small-cell lung cancer? A community-based population analysis	Ludbrook et al. , 2003	Canada	Single	NR	Full text	English	No	NA	analyze relapse and survival in a cummunity-based population with LD SCLC according to age and comorbidity	Retrospective cohort study	CT	Mixed	NR	NR	NR	at initial staging for some patients	41	54	LD	NR		cranial relapse rate	2-year 21%	2-year 38%	p=0.035	Yes	NA	NR	NR	NR	NA		NR	NR	NR
The impact of prophylactic cranial irradiation for post-operative patients with limited stage small cell lung cancer	Chen et al., 2018	China	Single	NA	Full text	English	Yes	NA	evaluate impact of PCI on prognosis of patients who received definite surgery for surgically resected SCLC	Retrospective cohort study	MRI	Y	NR	NR	NR	at initial staging	19	33	LD	treatment initiation		NA	NR	NR	NR	NA	BMFS	2-year 89%	2-year 53%	p=0.026	Yes		NR	NR	NR
Experience of prophylactic cranial irradiation in extensive stage small cell lung cancer at a regional cancer center in India	Jat et al., 2019	India	Single	NR	Abstract	English	Yes	NA	assess benefits of PCI in ED SCLC who showed PR/CR after 4 cycles of EP-based chemotherapy	Randomised controlled trial	NR	NR	NR	NR	NR	NR	36	35	ED	NR		IMD risk	0.194	0.514	p<0.005	Yes	NA	NR	NR	NR	NA		NR	NR	NR
The role of radiosurgery in patients with brain metastasis from small cell lung carcinoma	Jo et al., 2011	South Korea	NR	NA	Full text	English	No	NA	evaluate outcomes of GKRS ± WBRT for treatment of SCLC metastasis to the brain	Retrospective cohort study	NR	NR	NR	NR	NR	NR	11	salvage SRS: 27, primary SRS: 12	NR	NR		NA	NR	NR	NR	NA	time to IMD	mean 8.6 months	mean after salvage SRS: 7.7 months, after first-line SRS: 11.3 months	NR	NR		NR	NR	NR
Efficacy of prophylactic cranial irradiation in patients with limited-disease small-cell lung cancer who were confirmed to have no brain metastasis via magnetic resonance imaging after initial chemoradiotherapy	Mamesaya et al., 2018	Japan	Single	NR	Full text	English	Yes	age at diagnosis, chemotherapy regimen, TRT method	investigate whether PCI has survival benefits in patients with LD SCLC with confirmed absence of IMD via MRI after initial CRT	Retrospective cohort study	MRI	Y	Y	Y	Yes	after initial CRT	non-PSM: 60, PSM: 19	non-PSM: 20, PSM: 19	LD	completion of CRT		cumulative IMD incidence (non-PSM)	0.24	0.27	p=0.404	No	NA	NR	NR	NR	NA		NR	NR	NR
Rates of Overall Survival and Intracranial Control in the Magnetic Resonance Imaging Era for Patients With Limited-Stage Small Cell Lung Cancer With and Without Prophylactic Cranial Irradiation	Pezzi et al., 2020	United States	Single	NR	Full text	English	Yes	age, sex, ECOG, tumor size, chest radiation dose	report OS and rates of intracranial control for patients with LD SCLC all staged with MRI	Retrospective cohort study	MRI	Y	Y	Y	Yes	at initial staging: MRI only, at restating: MRI or CT	non-PSM: 205, PSM: 84	non-PSM 92, PSM: 84	LD	NR		IMD incidence rate	3-year 11.20% (95% CI 5.4-19.2)	3-year 20.4% (95% CI 12.45-29.67)	p=0.1	No	NA	NR	NR	NR	NA		cumulative IMD incidence	tumor size, TRT dose	HR: 0.513 (95% CI 0.239-1.098), p=0.09
Impact of prophylactic cranial irradiation on pattern of brain metastases as a first recurrence site for limited-disease small-cell lung cancer	Nakamura et al., 2017	Japan	Single	NR	Full text	English	Yes	NA	evaluate impact of PCI on pattern of brain recurrence after radical treatment in patients with LD SCLC	Retrospective cohort study	Either CT or MRI	Y	Mixed	Mixed	No	at initial staging for all patients; 103 patients were confirmed to have no IMD after CRT; MRI was performed before and after CRT in 93 patients	93	69	LD	initiation of chemotherapy		NA	NR	NR	NR	NA	time to IMD	median 10 months	median 7.5 months	p=0.012	Yes		NR	NR	NR
Tolerability of accelerated chest irradiation and impact on survival of prophylactic cranial irradiation in patients with limited-stage small cell lung cancer: Review of a single institution's experience	Ng et al., 2007	Australia	Single	NR	Full text	English	Yes	NA	determine tolerability of hyperfractionated accelerated TRT (2x/day) and PCI as well as its impact on survival	Retrospective cohort study	CT	Y	Y	NR	NR	at initial staging: CT only, patients who were eligible for PCI were re-imaged with CT or MRI	46	44	LD	initiation of radiotherapy		IMD as first site of currence	CR only 3/39	CR only 11/25	p=0.001	Yes	freedom from CNS relapse (overall cohort)	1-year 95.5% (95% CI 73.9-99.4%), 2-year 88.1% (95% CI 61.7-97.2%)	1-year 44.7% (95% CI 21.9-70%), 2-year 35.7% (95% CI 15.1-63.5%)	p<0.001	Yes		NR	NR	NR
Prophylactic cranial irradiation in small cell lung cancer: A single institution experience	Nicholls et al., 2016	Australia	Single	NR	Full text	English	Yes	NA	compare patient demographics, PCI utilization, and OS of SCLC patients referred to a tertiary centre with those reported in large clinical trials	Retrospective cohort study	Either CT or MRI	Y	NR	NR	NR	at initial staging, not routine prior to PCI	49	154	Mixed	SCLC diagnosis		NA	NR	NR	NR	NA	intracranial DFS (defined as the time from diagnosis to the development of brain metastases, confirmed using or MRI)	LD median 11.8 months (range 11.6-50.2); ED median 13.6 months (range 8.8-33.1)	LD median 6.4 (range 0.2-21); ED median 6.5 months (range 5.2 28.6)	LD p=0.22; ED p=0.04	Mixed		NR	NR	NR
Primary or salvage stereotactic radiosurgery for brain metastatic small cell lung cancer	Faramand et al., 2019	United States	Single	NA	Full text	English	No	NA	evaluate outcomes after SRS for patients with new or progressive brain disease	Retrospective cohort study	NR	NR	NR	NR	NR	NR	31	26	NR	SCLC diagnosis/salvage treatment		NA	NR	NR	NR	NA	time to IMD	median 14 months (range 3.6-111)	median 10 months (range 1.5-132)	NR	NR		NR	NR	NR
[truncated: 35 more rows]

## Sheet: Table S8
Title	Author, year	Country	Number of centers	Trial name	Publication type	Language of full text	Does this study investigate PCI as its primary aim?	Notes	Matching variables for PSM (if applicable)	Aim	Study design	Use of baseline imaging	image_staging	image_restage_pci	image_restage_nopci	Radiographic evidence that IMD was not present after initial therapy/prior to PCI	Notes on baseline imaging	FU duration	Numer of patients (PCI)	Number of patients (no PCI)	sclc_stage	UNIVARIABLE ANALYSIS	PFS format	PCI	no PCI	Significance	Significant improvement with PCI	MULTIVARIABLE ANALYSIS	Covariates	Significance
[truncated: 51 more rows]

[truncated: 3 more sheets: Table S10, Table S12, Abbreviations]
